# Supplementary material for: Soil Viruses Are Underexplored Players in Ecosystem Carbon Processing
Source: mSystems. 2018 Oct 2;3(5):e00076-18. doi: 10.1128/mSystems.00076-18 (PMC6172770; doi:10.1128/mSystems.00076-18)
Supplement: TABLE S1 [file sys005182265st1.xlsx]

## Sheet: S1
Data set	Contig	Source virome(s)	VirSorter/MArVD* category	Contig size (bp)	Total genes	GC content (%)	Previously annotated genes	Novel genes (%)	Total coding length (bp)	Coding density (gene bp/contig bp)	Gene density (genes/kb)	Average coverage
												FCA	FCB	PCA	PFA	BCB	BFA	BFB
vOTUs (n=53)	4	FCA, B	2	129 570	200	37.88	105	47.5	111 684	0.861959	1.543	162.052	128.468	0	0	0	0	0
	28	BCB; BFA	2	50 336	65	44.09	31	52.3077	44 302	0.880126	1.291	0	0	0	0	161.006	7.74884	0
	42	FCA, B	2	39 205	49	61.04	25	48.9796	34 709	0.885321	1.249	64.4994	58.0274	0	0	0		0
	57	BCB	2	34 649	33	59.46	11	66.6667	32 091	0.926174	0.952	0	0	0	0	87.542	0	0
	60	BCB; BFA; PCA; PFA	2	33 112	43	66.35	24	44.186	30 012	0.906378	1.298	0	0	42.3864	168.183	13.8549	14.6175	0
	87	BCB; BFA, B	3	24 723	40	54.96	16	60	17 547	0.709744	1.213	0	0	0	0	17.978	57.5531	39.9933
	90	FCA, B	3	24 328	30	63.48	5	83.3333	23 258	0.956018	1.233	56.7605	46.0022	0	0	0	0	0
	91	BCB; BFA, B	3	23 937	40	53.39	10	75	20 301	0.848101	1.671	0	0	0	0	21.0749	51.8833	44.3709
	100	BCB	3	22 471	33	55.87	12	63.6364	18 531	0.824663	1.468	0	0	0	0	196.427	0	0
	101	BCB	2	22 326	24	48.24	10	58.3333	19 160	0.858192	1.075	0	0	0	0	85.154	0	0
	103	PCA; PFA	2	21 862	32	54.73	10	68.75	15 333	0.701354	1.463	0	0	13.0235	12.4241	0	0	0
	104	BCB	3	21 804	24	52.41	8	66.6667	16 093	0.738076	1.1	0	0	0	0	108.902	0	0
	105	FCA, B	2	21 343	27	53.49	16	40.7407	14 067	0.659092	1.265	70.5144	60.8307	0	0	0	0	0
	108	FCB; BCB	2	21 048	26	43.9	13	50	18 685	0.887733	1.235	0	10.5614	0	0	80.4241	0	0
	110	FCA, B	3	20 559	34	33.28	12	64.7059	19 047	0.926456	1.653	96.6043	61.5523	0	0	0	0	0
	111	BCB	2	20 536	36	59.22	13	63.8889	18 536	0.90261	1.753	0	0	0	0	73.7677	0	0
	127	BCB	2	19 383	25	41.54	3	88	16 289	0.840376	1.289	0	0	0	0	469.187	0	0
	141	BCB	2	18 095	23	61.48	9	60.8696	17 625	0.974026	1.271	0	0	0	0	82.0663	0	0
	143	BCB	2	17 932	22	30.84	12	45.4545	17 046	0.950591	1.226	0	0	0	0	116.746	0	0
	144	BCB	2	17 856	21	56.34	10	52.381	13 589	0.761033	1.176	0	0	0	0	234.834	0	0
	155	BCB	3	17 048	17	44.6	7	58.8235	16 410	0.962576	0.997	0	0	0	0	77.5418	0	0
	156	BCB	2	16 813	28	47.33	7	75	14 637	0.870576	1.665	0	0	0	0	60.6399	0	0
	157	BCB; BFA, B	3	16 557	16	49.02	8	50	11 554	0.697832	0.966	0	0	0	0	29.0196	82.1174	52.1536
	161	BCB; BFA; PCA; PFA	3	16 389	44	64.92	12	72.7273	15 138	0.923668	2.684	0	0	42.8824	155.21	12.8811	14.8517	0
	162	PCA; PFA	2	16 286	14	53.5	9	35.7143	14 007	0.860064	0.859	0	0	9.67768	11.4847	0	0	0
	177	BCB	2	15 197	22	54.82	8	63.6364	13 290	0.874515	1.447	0	0	0	0	111.399	0	0
	178	BCB	3	15 032	28	50.49	9	67.8571	10 470	0.696514	1.862	0	0	0	0	86.6506	0	0
	179	BCB	1	14 991	10	33.13	10	0	14 806	0.987659	0.667	0	0	0	0	115.122	0	0
	180	PCA	3	14 844	27	39.19	6	77.7778	11 734	0.790488	1.819	0	0	30.0702	0	0	0	0
	183	FCA, B	2	14 448	19	33.61	14	26.3158	13 697	0.94802	1.315	109.806	70.1104	0	0	0	0	0
	186	PCA; PFA	1	14 201	10	29.78	6	40	13 506	0.95106	0.704	0	0	13.9885	25.0696	0	0	0
	189	BCB; BFA	2	13 934	20	62.42	10	50	12 924	0.927515	1.435	0	0	0	0	82.9581	9.27245	0
	191	BCB	3	13 897	13	49.2	3	76.9231	11 763	0.846442	0.935	0	0	0	0	217.392	0	0
	193	PCA; PFA	3	13 826	22	55.51	10	54.5455	10 655	0.77065	1.591	0	0	13.6241	9.75197	0	0	0
	197	FCA, B; BCB	2	13 634	17	60.59	5	70.5882	13 277	0.973815	1.246	17.9457	16.1017	0	0	114.756	0	0
	198	BCB	2	13 599	23	39.69	13	43.4783	11 992	0.88183	1.691	0	0	0	0	61.5731	0	0
	203	FCA, B	3	13 178	15	52.81	0	100	12 510	0.949309	1.138	41.6424	19.6895	0	0	0	0	0
	204	BCB; BFA	3	13 174	14	59.91	2	85.7143	12 012	0.911796	1.062	0	0	0	0	65.9828	5.04752	0
	208	FCA, B; BCB	2	12 984	19	54.74	7	63.1579	11 009	0.84789	1.463	15.7102	18.5503	0		34.48	0	0
	215	FCA, B	2	12 602	18	54.11	10	44.4444	10 045	0.797096	1.428	50.528	43.545	0	0	0	0	0
	227	BCB	3	11 931	19	57	7	63.1579	8 867	0.74319	1.592	0	0	0	0	56.5528	0	0
	228	FCB; BCB	2	11 916	15	61.6	7	53.3333	11 119	0.933115	1.258	0	16.1891	0	0	232.519	0	0
	233	BCB	3	11 657	25	50.76	10	60	10 243	0.878699	2.144	0	0	0	0	191.336	0	0
	234	BCB	3	11 649	18	37.98	7	61.1111	10 233	0.878445	1.545	0	0	0	0	396.801	0	0
	243	FCA, B	3	11 331	15	61.35	3	80	9 426	0.831877	1.323	54.1064	39.1139	0	0	0	0	0
	244	BCB	3	11 259	10	45.41	2	80	10 602	0.941647	0.888	0	0	0	0	70.4449	0	0
	246	BCB	3	11 074	15	43.17	5	66.6667	7 116	0.642586	1.354	0	0	0	0	70.678	0	0
	256	BCB	2	10 838	16	38.09	2	87.5	10 230	0.943901	1.476	0	0	0	0	42.5309	0	0
	261	BCB	3	10 586	12	47.73	4	66.6667	8 963	0.846684	1.133	0	0	0	0	84.9091	0	0
	264	BCB; BFA, B	2	10 370	12	53.97	3	75	8 090	0.780135	1.157	0	0	0	0	91.9056	25.0198	18.8906
	265	BCB	2	10 321	11	43.52	8	27.2727	8 083	0.783161	1.065	0	0	0	0	51.1061	0	0
	267	PCA	2	10 264	16	37.98	5	68.75	9 681	0.9432	1.558	0	0	24.0709	0	0	0	0
	268	BCB	3	10 258	12	59.5	3	75	7 676	0.748294	1.169	0	0	0	0	89.9839	0	0
MArVD vOTUs (n=2)	165	BFA	2	15 967	18	40.7	3	83.3	14 660	0.9	1.127	0	0	0	0	0	1.84113	0
	225	BFA	2	11 945	12	40.2	3	75	10 590	0.9	1.004	0	0	0	0	0	1.86894	0
Viral contigs (n=337)	207	PCA; PFA	1	13 039
	332	BFA; BCB	1	8 185
	346	BCB; FCB; FCA	1	7 840
	359	PCA	1	7 560
	372	BCB	1	7368
	376	PCA	1	7292
	452	BCB	1	6236
	540	BFA; BCB	1	5457
	682	BCB	1	4614
	692	FCB	1	4581
	708	FCB; FCA	1	4538
	775	BCB	1	4356
	970	PCA; PFA	1	3791
	1067	BCB; FCB; FCA	1	3595
	1787	PCA; PFA	1	2743
	1795	FCB	1	2739
	232	BCB	2	11 668
	275	BFA; BCB	2	9955
	284	BCB	2	9638
	289	BCB	2	9478
	310	FCB; FCA	2	8953
	325	BCB	2	8475
	327	BCB	2	8432
	345	BCB	2	7843
	353	FCB; FCA	2	7669
	356	BCB	2	7602
	366	BCB	2	7460
	380	BFA; BCB	2	7281
	383	BFB; BFA; BCB	2	7199
	384	BCB	2	7198
	405	BCB	2	6940
	416	BFB; BFA	2	6666
	422	BCB	2	6516
	425	FCB; FCA	2	6493
	436	BFA; BCB	2	6350
	451	BCB	2	6241
	502	FCB; FCA	2	5745
	507	BCB	2	5727
	528	BCB	2	5555
	536	BCB	2	5498
	539	FCB; FCA	2	5464
	542	BCB	2	5456
	544	BCB; FCB	2	5433
	547	BCB	2	5411
	552	BCB	2	5377
	553	BCB	2	5373
	563	PCA	2	5296
	566	BCB	2	5260
	571	BCB	2	5225
	574	BCB	2	5189
	583	BCB	2	5154
	591	BFA; BCB	2	5090
	596	BFA; BCB; FCB	2	5069
	615	BCB	2	4987
	616	BCB	2	4983
	619	FCB; FCA	2	4971
	626	FCB; FCA	2	4920
	635	BCB	2	4857
	655	BFA; BCB	2	4726
	671	PFA	2	4660
	677	BFA; BCB	2	4635
	678	BFA; BCB	2	4635
	691	BFA; BCB	2	4587
	699	BFB; BFA	2	4558
	704	PCA	2	4550
	707	BFA	2	4445
	709	PCA	2	4536
	732	FCB; FCA	2	4473
	736	BFA; BCB	2	4460
	748	BFA; BCB	2	4427
	767	BCB	2	4374
	787	BCB; FCB; FCA	2	4309
	788	BCB	2	4297
	798	BCB	2	4247
	800	FCB; FCA	2	4243
	831	BCB	2	4135
	863	FCB; FCA	2	4030
	868	FCB; FCA	2	4015
	902	BCB; FCA	2	3935
	943	BCB	2	3852
	964	PCA	2	3802
	1010	FCB; FCA	2	3706
	1014	FCB; FCA	2	3699
	1031	BFA; BCB	2	3649
	1076	BFA; BCB; FCA	2	3583
	1113	BCB	2	3520
	1176	BCB	2	3406
	1184	FCB; FCA	2	3390
	1186	BCB; FCB	2	3388
	1212	FCB; FCA	2	3351
	1219	FCB; FCA	2	3346
	1243	BCB; FCA	2	3297
	1245	BCB	2	3295
	1259	BCB; FCA	2	3282
	1284	FCB; FCA	2	3254
	1299	BCB; FCB	2	3240
	1307	FCA	2	3226
	1309	FCA	2	3221
	1361	BCB	2	3159
	1381	BCB	2	3123
	1402	FCB	2	3098
	1446	PCA	2	3040
	1468	BCB; FCB; FCA	2	3027
	1531	FCB; FCA	2	2962
	1563	BCB	2	2930
	1587	PCA; PFA	2	2904
	1603	BCB	2	2892
	1616	BCB	2	2879
	1646	BCB	2	2855
	1684	FCB; FCA	2	2822
	1784	FCA	2	2745
	1793	BCB	2	2739
	1821	BCB	2	2714
	1829	BCB	2	2704
	1844	BCB	2	2691
	1865	BCB	2	2669
	1948	BCB; FCB	2	2606
	1969	BFB; BFA; BCB	2	2591
	2038	BCB	2	2543
	2040	BCB	2	2542
	2043	BCB	2	2541
	2075	FCB; FCA	2	2524
	2096	BCB	2	2514
	2163	BFA; BCB	2	2467
	2171	BCB	2	2462
	2267	FCB	2	2406
	2437	FCB; FCA	2	2312
	2468	BCB	2	2292
	2525	PFA; BFA	2	2262
	2529	BCB	2	2260
	2587	BCB	2	2233
	2697	BFA	2	2189
	2735	FCB	2	2174
	2746	BCB	2	2164
	2935	BFA; BCB	2	2087
	3015	FCB; FCA	2	2052
	3020	FCB	2	2049
	3170	BFA; BCB	2	1996
	3175	FCA	2	1995
	3197	FCA	2	1988
	3336	PFA; BFA	2	1946
	3821	BFA; BCB; FCA	2	1807
	3914	BCB; FCB	2	1786
	4079	PFA	2	1748
	4126	BCB; FCB; FCA	2	1737
	4174	FCB	2	1728
	4502	BCB	2	1659
	4832	BFA; BCB	2	1597
	4893	BCB; FCA	2	1587
	5249	FCB	2	1531
	5271	PCA; PFA	2	1527
	5386	PCA; PFA; BFA	2	1510
	5591	BCB	2	1481
	6618	BCB; FCB	2	1356
	6621	BFB	2	1356
	6870	FCB; FCA	2	1329
	6984	BCB; FCB	2	1318
	7771	BFA; BCB	2	1247
	9830	PFA; BFA; BCB	2	1095
	11070	PCA; PFA; BCB	2	1025
	11336	FCB	2	1011
	15639	BFA; BCB	2	844
	16683	BFA; BCB	2	812
	20723	PFA; BFA; BCB	2	714
	21514	PFA; BFA	2	698
	25626	BFA	2	627
	27581	PFA; BFA	2	599
	274	BFB; BFA; BCB	3	9972
	278	BFA; BCB; FCB; FCA	3	9905
	281	BFA; BCB	3	9863
	286	PCA	3	9524
	294	BCB; FCA	3	9422
	296	PCA	3	9330
	304	BCB	3	9148
	311	BFA; BCB	3	8930
	313	BCB	3	8832
	315	BCB	3	8721
	328	BCB	3	8380
	337	BFB; BFA; BCB	3	8084
	340	BCB; FCB	3	8006
	343	BCB	3	7929
	347	BFB; BFA; BCB	3	7839
	351	BCB	3	7765
	360	BCB	3	7559
	363	BFA	3	7520
	375	BCB; FCB	3	7304
	382	BFA	3	7225
	393	PCA	3	7038
	395	BCB	3	7015
	397	BCB	3	6999
	409	BCB	3	6831
	411	BCB; FCB	3	6712
	412	BCB; FCB	3	6699
	415	BCB; FCA	3	6670
	419	BCB	3	6576
	420	FCB; FCA	3	6566
	426	BCB	3	6446
	442	PCA	3	6294
	446	BCB	3	6276
	450	BFA; BCB	3	6250
	457	PCA	3	6167
	463	BCB	3	6124
	468	PFA; BFA	3	6051
	469	BFA; BCB	3	6044
	479	BCB; FCB	3	5975
	482	FCB; FCA	3	5942
	494	BFA	3	5813
	495	FCB; FCA	3	5789
	505	BCB; FCB; FCA	3	5740
	506	PCA	3	5739
	513	BFA; BCB	3	5685
	531	PCA	3	5533
	535	PCA; PFA	3	5509
	538	BFA; BCB	3	5469
	546	BCB; FCB; FCA	3	5411
	557	BCB	3	5352
	561	PCA	3	5314
	590	BCB	3	5122
	593	BFA; BCB	3	5082
	597	BCB	3	5052
	603	PCA	3	5034
	605	FCB	3	5024
	608	FCB; FCA	3	5009
	609	BCB	3	5004
	633	BCB	3	4878
	634	BCB	3	4865
	649	BFB; BFA; BCB	3	4760
	663	BCB	3	4703
	666	BCB	3	4693
	667	FCA	3	4681
	690	BFA	3	4588
	701	BFA; BCB	3	4554
	710	BFA	3	4535
	721	BCB	3	4507
	724	FCB; FCA	3	4491
	727	BFA	3	4486
	746	FCB; FCA	3	4436
	771	PCA	3	4360
	784	BFA	3	4315
	794	BCB; FCB	3	4276
	804	FCB; FCA	3	4229
	829	BCB	3	4136
	839	BFB; BFA	3	4116
	843	PCA; PFA; BFA	3	4103
	880	BCB	3	3980
	881	PCA; PFA	3	3976
	888	BCB	3	3955
	895	BCB	3	3939
	897	BFB; BFA	3	3938
	898	BCB	3	3938
	918	BCB	3	3909
	930	BCB; FCB; FCA	3	3889
	937	BCB	3	3872
	938	BFA; BCB	3	3870
	947	FCB	3	3843
	977	FCB; FCA	3	3779
	986	PCA; PFA	3	3762
	992	BCB	3	3750
	997	FCB; FCA	3	3742
	1025	BCB	3	3675
	1027	BCB	3	3672
	1035	BCB	3	3642
	1063	FCB; FCA	3	3601
	1077	BCB	3	3582
	1131	BCB; FCA	3	3476
	1136	BFA; BCB	3	3472
	1169	PFA; BFA	3	3413
	1189	BCB	3	3387
	1208	BCB	3	3357
	1209	BCB	3	3355
	1228	BCB	3	3331
	1249	PCA	3	3291
	1277	PCA	3	3266
	1289	BFA; BCB	3	3248
	1290	BFA; BCB	3	3248
	1291	BCB; FCB	3	3246
	1300	BFA; BCB	3	3240
	1302	BCB	3	3237
	1311	BCB	3	3218
	1346	FCB; FCA	3	3181
	1395	BFA; BCB	3	3106
	1434	BCB	3	3053
	1481	PCA	3	3010
	1502	BCB	3	2985
	1545	BFA; BCB	3	2951
	1581	PCA	3	2908
	1598	FCB; FCA	3	2895
	1617	FCB; FCA	3	2878
	1626	FCB	3	2872
	1631	BCB	3	2865
	1650	PCA	3	2848
	1708	FCB; FCA	3	2799
	1777	BCB	3	2748
	1810	BFA; BCB	3	2726
	1813	BCB	3	2724
	1842	BCB	3	2693
	1850	BCB	3	2681
	1922	FCB	3	2626
	1928	BCB	3	2620
	1962	BCB	3	2597
	1990	BCB	3	2573
	2055	BFA; BCB	3	2537
	2058	FCB; FCA	3	2536
	2102	FCB; FCA	3	2510
	2143	BFA	3	2480
	2152	BFA	3	2476
	2173	FCB	3	2460
	2194	FCB; FCA	3	2447
	2203	FCB; FCA	3	2440
	2296	BCB	3	2387
	2379	BCB	3	2346
	2473	BFA; BCB	3	2290
	2495	BCB	3	2277
	2508	PCA	3	2270
	2611	FCB; FCA	3	2223
	2679	BCB	3	2197
	2894	BFA	3	2104
	2929	BCB	3	2089
	3190	PCA	3	1991
	3354	FCB; FCA	3	1938
	3653	FCB	3	1847
	4031	BCB	3	1757
	4060	BCB	3	1751
	4548	BCB	3	1651
	4767	FCB; FCA	3	1610
Genetic mobile elements	5	PCA; PFA	2	128 792
	394	BFA; BCB	3	7001
	3167	BCB	3	1898
Did not pass thresholds	1759	†	2	2759
	2148	†	2	2477
	2665	†	2	2204
	2747	†	2	2163
	3195	†	2	1990
	5346	†	2	1518
	953	†	3	3824
	1158	†	3	3425
	2141	†	3	2481
	3121	†	3	2013
