# Supplementary material for: Soil Viruses Are Underexplored Players in Ecosystem Carbon Processing
Source: mSystems. 2018 Oct 2;3(5):e00076-18. doi: 10.1128/mSystems.00076-18 (PMC6172770; doi:10.1128/mSystems.00076-18)
Supplement: TABLE S2 [file sys005182265st2.xlsx]

## Sheet: Sheet1
53 bacteriophages
Habitat	vOTU	Gene	Description	Uniref e value	Uniref bit score	Annotation type	PFAM ID	Functional Classification	Gene type
Fen	4	2	Helix-turn-helix domain	4.5e-10	70.9	Pfam	PF13730	Metabolic	Viral replication
		18	putative endonuclease V	5.4e-19	99.8	BLAST	N/A	Metabolic	Viral replication
		20	putative large terminase	9e-46	191	BLAST	N/A	Metabolic	Viral replication
		23	Endonuclease V N-glycosylase UV repair enzyme	2.3e-49	201.4	BLAST	N/A	Metabolic	Viral replication
		44	Fe-S-cluster redox protein	N/A	N/A	RBH	N/A	Central carbon metabolism	AMG
		47	Phage protein (N4 Gp49/phage Sf6 gene 66) family	3.5e-22	N/A	Pfam	PF13876	Metabolic	Viral replication
		49	cca tRNA nucleotidyl transferase	N/A	N/A	RBH	N/A	Metabolic	Viral replication
		50	Resolvase, N terminal domain	3.3e-34	151.8	BLAST	PF00239	Metabolic	Viral replication
		54	YALI0C17061p	3.9e-60	238.8	BLAST	N/A	Metabolic	Viral replication
		56	dimethyladenosine transferase (rRNA methylation)	4.7e-27	126.7	BLAST	N/A	Metabolic	Viral replication
		59	Calcineurin-like phosphoesterase	8.9e-14	83.2	BLAST	N/A	Central carbon metabolism	AMG
		62	PhoH-like protein	7.2e-33	146.7	BLAST	N/A	hypothesized phosphate starvation	?
		63	Lysozyme	5.8e-41	172.9	BLAST	N/A	Metabolic	Viral replication
		66	Ribonucleoside-diphosphate reductase	4e-123	449.1	RBH	N/A	Central carbon metabolism	AMG
		68	nrdG; anaerobic ribonucleotide reductase-activating protein	2.2e-31	141	BLAST	N/A	Central carbon metabolism	AMG
		69	Anaerobic ribonucleoside-triphosphate reductase	N/A	N/A	RBH	N/A	Central carbon metabolism	AMG
		70	Putative phosphatase	7.5e-35	153.7	BLAST	N/A	Metabolic	Viral replication
		71	Ribosomal RNA large subunit methyltransferase N family protein	N/A	N/A	RBH	N/A	Metabolic	Viral replication
		72	Thymidylate synthase complementing protein	1.6e-49	201.8	BLAST	N/A	Central carbon metabolism	AMG
		79	Putative DNA polymerase 2	N/A	N/A	RBH	N/A	Metabolic	Viral replication
		80	EndoVII packaging and recombination endonuclease	2.4e-27	128.6	BLAST	N/A	Metabolic	Viral replication
		84	Putative exonuclease, RdgC	8.9e-12	77	BLAST	N/A	Metabolic	Viral replication
		85	tRNA nucleotidyltransferase	N/A	N/A	RBH	N/A	Metabolic	Viral replication
		86	Resolvase domain-containing protein	3.3e-34	151.8	BLAST	N/A	Metabolic	Viral replication
		87	deoxyuridine 5'-triphosphate nucleotidohydrolase	6e-23	112.8	BLAST	PF00692	Metabolic	Viral replication
		89	Putative DNA ligase	N/A	N/A	RBH	N/A	Metabolic	Viral replication
		92	Phage regulatory protein Rha	8.3e-09	N/A	Pfam	PF09669	Metabolic	Viral replication
		93	Putative transposase-like protein	6.4e-09	66.2	BLAST	N/A	Metabolic	Viral replication
		95	YALI0C17061p	3.9e-60	238.8	BLAST	N/A	Metabolic	Viral replication
		98	N-terminal domain of ribose phosphate pyrophosphokinase	8.5e-45	186.4	BLAST	N/A	Central carbon metabolism	AMG
		99	Nicotinate phosphoribosyltransferase (NAPRTase) family	N/A	N/A	RBH	N/A	Central carbon metabolism	AMG
		103	Phi92_gp049	5.7e-56	224.2	BLAST	N/A	Metabolic	Viral replication
		104	ClpP ATP-dependent protease subunit	2.5e-36	158.7	BLAST	N/A	Metabolic	Viral replication
		106	PhoH-like protein	4.2e-68	264.6	BLAST	N/A	hypothesized phosphate starvation	?
		107	Putative Lysozyme	2.4e-42	178.3	BLAST	N/A	Metabolic	Viral replication
		110	ribonucleotide-diphosphate reductase subunit alpha	2.1e-68	266.5	BLAST	N/A	Central carbon metabolism	AMG
		111	ribonucleotide reductase of Class Ia (aerobic), beta subunit	7.1e-27	127.1	BLAST	N/A	Central carbon metabolism	AMG
		112	homing nuclease	1.5e-21	109	BLAST	N/A	Metabolic	Viral replication
		113	Terminase-like family	N/A	N/A	RBH	N/A	Metabolic	Viral replication
		114	Phi92_gp049	1.5e-55	223	BLAST	N/A	Metabolic	Viral replication
		118	4Fe-4S single cluster domain	1.2e-40	N/A	Pfam	PF13353	Central carbon metabolism	AMG
		120	Head fiber protein	2.7e-07	60.8	BLAST	N/A	structural	Viral replication
		121	Anaerobic ribonucleoside-triphosphate reductase	N/A	N/A	RBH	N/A	Central carbon metabolism	AMG
		123	Phi92_gp128	2e-23	114.8	BLAST	N/A	structural	Viral replication
		125	Phi92_gp130	N/A	N/A	RBH	N/A	structural	Viral replication
		126	Phi92_gp131	7.1e-36	156.8	BLAST	N/A	structural	Viral replication
		129	Tape measure protein	1.5e-11	78.2	BLAST	N/A	Metabolic	Viral replication
		134	HNH endonuclease	3.7e-14	N/A	Pfam	PF13392	Metabolic	Viral replication
		136	Phi92_gp145	N/A	N/A	RBH	N/A	structural	Viral replication
		137	PKD domain containing protein	1.5e-11	76.6	BLAST	N/A	Metabolic	Viral replication
		139	Bacteriophage tail fiber assembly protein	1.4e-09	69.3	BLAST	N/A	structural	Viral replication
		140	Thymidylate synthase	5.9e-63	247.3	BLAST	N/A	Metabolic	Viral replication
		142	T4-like virus tail tube protein gp19	1.2e-05	N/A	Pfam	PF06841	structural	Viral replication
		146	cell wall hydrolase SleB	6.3e-08	63.5	BLAST	N/A	Metabolic	Viral replication
		148	5' nucleotidase, deoxy (Pyrimidine), cytosolic type C protein	3.1e-08	N/A	Pfam	PF06941	Metabolic	Viral replication
		149	Putative DNA polymerase 2	1.5e-83	316.2	BLAST	N/A	Metabolic	Viral replication
		150	DNA replicative helicase/primase	N/A	N/A	RBH	N/A	Metabolic	Viral replication
		152	Putative membrane protein	7.5e-10	68.9	BLAST	N/A	Metabolic	Viral replication
		153	DNA ligase	N/A	N/A	RBH	N/A	Metabolic	Viral replication
		154	Recombination endonuclease VII	9.7e-06	N/A	Pfam	PF02945	Metabolic	Viral replication
		157	5'-3' exonuclease, N-terminal resolvase-like domain	8.9e-06	N/A	Pfam	PF02739	Metabolic	Viral replication
		160	Exonuclease RdgC	2.2e-13	83.2	BLAST	N/A	Metabolic	Viral replication
		163	DUTP diphosphatase	4.3e-24	117.5	BLAST	N/A	Central carbon metabolism	AMG
		168	DNA ligase	1.1e-06	60.5	BLAST	N/A	Metabolic	Viral replication
		175	HNH endonuclease	2.2e-24	119	BLAST	N/A	Metabolic	Viral replication
		178	Putative stage V sporulation protein S	3.1e-09	67.4	BLAST	N/A	Endospore formation	AMG
		179	Yqey-like protein	2.9e-10	N/A	Pfam	PF09424	Metabolic	Viral replication
		180	DNA helicase	4.1e-56	224.9	BLAST	N/A	Metabolic	Viral replication
		184	Phosphoribosylpyrophosphate synthetase	1.1e-60	240	BLAST	N/A	Central carbon metabolism	AMG
		185	Metal dependent phosphohydrolase HD domain	4.6e-16	90.9	BLAST	N/A	Metabolic	Viral replication
		186	nicotinamide phosphoribosyltransferase	6.8e-77	294.7	BLAST	N/A	Central carbon metabolism	AMG
Bog	28	3	HNH endonuclease	5.2e-22	111.3	BLAST	N/A	Metabolic	Viral replication
		4	Terminase large subunit	1.3e-176	625.9	BLAST	N/A	Metabolic	Viral replication
		7	Putative phage serine protease XkdF	4e-24	N/A	Pfam	PF14550	Metabolic	Viral replication
		9	Helix-turn-helix	2e-09	N/A	Pfam	PF01381	Metabolic	Viral replication
		12	Phage major capsid protein	4.2e-49	N/A	Pfam	PF03864	structural	Viral replication
		13	Head fiber protein	2.8e-08	N/A	Pfam	PF11133	structural	Viral replication
		14	DNA methylase N-4/N-6 domain-containing protein	5.2e-36	156.8	BLAST	N/A	Metabolic	Viral replication
		17	DNA modification methylase	4.4e-59	233.4	BLAST	N/A	Metabolic	Viral replication
		21	Phi92_gp130	1.8e-108	399.4	BLAST	N/A	structural	Viral replication
		26	phage terminase large subunit	N/A	N/A	RBH	N/A	Metabolic	Viral replication
		36	Phi92_gp139	1.3e-30	139.4	BLAST	N/A	Metabolic	Viral replication
		38	putative phage Mu protein gp47-like	4.7e-17	95.1	BLAST	N/A	structural	Viral replication
		43	Caudovirales tail fibre assembly protein, lambda gpK	2.2e-12	N/A	Pfam	PF02413	structural	Viral replication
		46	Terminase-like family	2.6e-28	N/A	Pfam	PF03237	Metabolic	Viral replication
		47	Collagen triple helix repeat (20 copies)	7.8e-38	164.5	BLAST	N/A	Metabolic	Viral replication
		49	Pectate lyase superfamily protein	4.4e-23	N/A	Pfam	PF12708	Glycoside hydrolase	AMG
		53	Putative cell wall hydrolase SleB	1.4e-18	99.8	BLAST	N/A	Metabolic	Viral replication
		59	DNA primase	2.2e-45	189.9	BLAST	N/A	Metabolic	Viral replication
		60	Tail Collar domain-containing protein	2e-30	139	BLAST	N/A	Structural	Viral replication
		61	DNA polymerase family A	3e-17	N/A	Pfam	PF00476	Metabolic	Viral replication
		65	cell wall/surface repeat-containing protein	1.5e-12	80.5	BLAST	N/A	Metabolic	Viral replication
Fen	42	1	HNH endonuclease	2.5e-08	63.5	BLAST	N/A	Metabolic	Viral replication
		2	Ead/Ea22-like protein	3.9e-13	N/A	Pfam	PF13935	Metabolic	Viral replication
		4	chromosomal replication initiator protein DnaA	3.8e-08	64.7	BLAST	N/A	Metabolic	Viral replication
		5	Metal dependent phosphohydrolase HD region	3.3e-17	94.7	BLAST	N/A	Metabolic	Viral replication
		8	PCQ3	1.4e-12	80.1	BLAST	N/A	Metabolic	Viral replication
		14	chromosome partitioning protein, ParB family-like nuclease domain	3.1e-50	206.5	BLAST	N/A	Metabolic	Viral replication
		21	Metallophosphoesterase	5.2e-31	141	BLAST	N/A	Metabolic	Viral replication
		27	Chaperone of endosialidase	2.2e-11	N/A	Pfam	PF13884	Metabolic	Viral replication
		30	lysozyme	3.3e-32	143.7	BLAST	N/A	Metabolic	Viral replication
		33	Bacteriophage HK97-gp10, putative tail-component	5.9e-06	N/A	Pfam	PF04883	structural	Viral replication
		37	major tail protein TP901-1	5.6e-17	93.2	BLAST	N/A	structural	Viral replication
		39	Phage head-tail joining protein	1.4e-10	N/A	Pfam	PF05521	structural	Viral replication
		43	tail collar domain-containing protein	1.7e-14	84.7	BLAST	N/A	structural	Viral replication
		45	Phage capsid family	N/A	N/A	RBH	N/A	Structural	Viral replication
		46	Peptidase family S49	3.9e-64	251.1	BLAST	N/A	Metabolic	Viral replication
		50	Gp68	5.8e-14	82.8	BLAST	N/A	Structural	Viral replication
Bog	57	4	Response regulator receiver domain	1.2e-18	98.6	BLAST	N/A	Metabolic	Viral replication
		6	DNA methylase N-4/N-6 domain-containing protein	N/A	N/A	RBH	N/A	Metabolic	Viral replication
		8	Terminase-like family	4.9e-20	105.1	BLAST	N/A	Metabolic	Viral replication
		26	HNH endonuclease	5.9e-14	N/A	Pfam	PF13392	Metabolic	Viral replication
		31	phage lysozyme	6.7e-39	166	BLAST	N/A	Metabolic	Viral replication
Palsa/Bog	60	2	Modification methylase	1.2e-43	183	BLAST	N/A	Metabolic	Viral replication
		5	YopX protein	1.7e-20	N/A	Pfam	PF09643	Metabolic	Viral replication
		6	DNA modification methylase	7.8e-59	233.4	BLAST	N/A	Metabolic	Viral replication
		15	chitin-binding domain-containing protein	5.8e-09	67	BLAST	N/A	polysaccharide-binding	AMG
		16	carbohydrate-binding family V/XII protein	5e-34	152.9	BLAST	N/A	polysaccharide-binding	AMG
		17	ISSpo8	3.9e-49	201.8	Bast	N/A	Metabolic	Viral replication
		19	DNA-packaging protein gp3	8.8e-19	N/A	Pfam	PF16677	Metabolic	Viral replication
		21	Putative phage terminase large subunit	N/A	N/A	RBH	N/A	Metabolic	Viral replication
		24	Putative zinc- or iron-chelating domain	6.8e-07	N/A	Pfam	PF03692	Metabolic	Viral replication
		26	KTSC domain	9.1e-19	N/A	Pfam	PF13619	Metabolic	Viral replication
		31	Phage major capsid protein E	5.2e-100	370.9	BLAST	N/A	Structural	Viral replication
		36	Gene 61 protein	3e-15	87.8	BLAST	N/A	Metabolic	Viral replication
		37	Collagen triple helix repeat (20 copies)	4.3e-07	N/A	Pfam	PF01391	Metabolic	Viral replication
Bog	87	2	tRNA-splicing ligase RtcB	9.5e-115	N/A	Pfam	PF01139	Metabolic	Viral replication
		5	mucin-2-like; K10955 intestinal mucin-2	2.1e-12	80.9	BLAST	N/A	Metabolic	Viral replication
		7	Pretoxin HINT domain	9.1e-07	N/A	Pfam	PF07591	Metabolic	Viral replication
		12	DNA polymerase III beta subunit, central domain	6.9e-07	N/A	Pfam	PF02767	Metabolic	Viral replication
		14	BclB C-terminal domain protein	7.1e-34	152.1	BLAST	N/A	Metabolic	Viral replication
		20	Helix-turn-helix	3.8e-08	N/A	Pfam	PF01381	Metabolic	Viral replication
		24	UPI0003CF12B1 related cluster	6.9e-23	115.5	BLAST	N/A	Metabolic	Viral replication
		28	Phage Tail Collar Domain	4.8e-23	N/A	Pfam	PF07484	Structural	Viral replication
		33	Cell wall/surface repeat protein	2.6e-12	80.5	BLAST	N/A	Metabolic	Viral replication
Fen	90	3	ribonucleoside-diphosphate reductase	3.1e-07	60.5	BLAST	N/A	Central carbon metabolism	AMG
		7	chromosome replication protein DnaA	3.9e-08	65.5	BLAST	N/A	Metabolic	Viral replication
		11	phage Gp37Gp68	5.3e-76	290.4	BLAST	N/A	Structural	Viral replication
		12	Putative amidase	1.1e-21	110.2	BLAST	N/A	Metabolic	Viral replication
		18	Putative partition protein	3.1e-50	206.5	BLAST	N/A	Metabolic	Viral replication
		21	Baseplate J-like protein	2.5e-17	N/A	Pfam	PF04865	Structural	Viral replication
Bog	91	4	Glycosyltransferase family 25	9.2e-07	N/A	Pfam	PF01755	Metabolic	Viral replication
		9	Lysozyme	5.8e-32	143.7	BLAST	N/A	Metabolic	Viral replication
		16	Major tail protein TP901-1	9.8e-17	93.2	BLAST	N/A	structural	Viral replication
		19	Restriction alleviation protein Lar	1.4e-10	N/A	Pfam	PF14354	Metabolic	Viral replication
		23	Tail Collar domain protein	3e-14	84.7	BLAST	N/A	structural	Viral replication
		25	Lipase Class 3	8.4e-10	70.9	BLAST	N/A	Metabolic	Viral replication
		26	Phage capsid family protein	N/A	N/A	RBH	N/A	structural	Viral replication
		27	Peptidase family S49	2.6e-35	N/A	Pfam	PF01343	Metabolic	Viral replication
		28	Putative phage portal protein	4.7e-66	258.8	BLAST	N/A	structural	Viral replication
		29	Rare lipoprotein A	6e-09	67	BLAST	N/A	Metabolic	Viral replication
		31	Phage Terminase	2.8e-69	N/A	Pfam	PF03354	Metabolic	Viral replication
		34	exo; putative bacteriophage exonuclease	2e-24	119.4	BLAST	N/A	Metabolic	Viral replication
		35	ERF superfamily	1.7e-14	N/A	Pfam	PF04404	Metabolic	Viral replication
		38	Response regulator receiver protein	5.8e-24	117.1	BLAST	N/A	Metabolic	Viral replication
Bog	100	1	DNA methylase N-4/N-6 domain protein	N/A	N/A	RBH	N/A	Metabolic	Viral replication
		2	Gp139	2.5e-30	139	BLAST	N/A	Structural	Viral replication
		3	mucin-associated surface protein (MASP)	6.4e-07	61.6	BLAST	N/A	Metabolic	Viral replication
		9	DNA replication protein-like protein	9.5e-27	126.7	BLAST	N/A	Metabolic	Viral replication
		10	2'-5' RNA ligase superfamily	1.3e-09	N/A	Pfam	PF13563	Metabolic	Viral replication
		11	TOPRIM domain-containing protein	7.7e-38	165.2	BLAST	N/A	Metabolic	Viral replication
		23	cdc9; ATP-dependent DNA ligase; K01971 DNA ligase (ATP)	9.6e-49	199.9	BLAST	N/A	Metabolic	Viral replication
		24	DNA repair protein	3.7e-24	117.1	BLAST	N/A	Metabolic	Viral replication
		27	ATPase family associated with various cellular activities (AAA)	1.3e-30	140.2	BLAST	N/A	Metabolic	Viral replication
		28	Group I intron GIY-YIG endonuclease	2.9e-14	85.9	BLAST	N/A	Metabolic	Viral replication
		32	ribosome-binding protein 1-like isoform X1	9.8e-11	75.1	BLAST	N/A	Metabolic	Viral replication
Bog	101	2	lysozyme	6.3e-40	170.2	BLAST	N/A	Metabolic	Viral replication
		3	Putative PfWMP3	3.8e-13	81.6	BLAST	N/A	Metabolic	Viral replication
		9	CG10089 gene product from transcript CG10089-RD	5.7e-10	70.1	BLAST	N/A	Metabolic	Viral replication
		10	topoisomerase IB	8.8e-36	159.8	BLAST	N/A	Metabolic	Viral replication
		19	Phage portal protein	7.7e-19	101.3	BLAST	N/A	Structural	Viral replication
		28	Chitin-binding	9.6e-15	87	BLAST	N/A	polysaccharide-binding	AMG
Palsa	103	4	Peptidase family M23	6.1e-77	296.2	BLAST	N/A	Metabolic	Viral replication
		5	recombination endonuclease VII	2.2e-12	78.6	BLAST	N/A	Metabolic	Viral replication
		13	Poly A polymerase head domain	2.6e-21	N/A	Pfam	PF01743	Metabolic	Viral replication
		20	Glycosyl transferase family 2	5.5e-09	N/A	Pfam	PF13704	Metabolic	Viral replication
		26	Phage major capsid protein E	9.2e-21	N/A	Pfam	PF03864	Structural	Viral replication
		27	terminase B protein PACase B protein; DNA packaging B protein	1.9e-15	90.9	BLAST	N/A	Metabolic	Viral replication
		30	nucleotidyltransferase	6.9e-15	85.5	BLAST	N/A	Metabolic	Viral replication
		32	Phage portal protein, SPP1 Gp6-like	1.5e-10	N/A	Pfam	PF05133	Structural	Viral replication
Bog	104	3	Two-component system response regulator PilR	3.7e-42	178.7	BLAST	N/A	Metabolic	Viral replication
		8	PKD domain-containing protein	5.8e-27	129	BLAST	N/A	Metabolic	Viral replication
		13	Protein Y43F8B.1, isoform	8.6e-08	64.3	BLAST	N/A	Metabolic	Viral replication
		16	Cell wall protein AWA1	3.4e-18	100.9	BLAST	N/A	Metabolic	Viral replication
		18	Metallophosphoesterase domain-containing protein 2	7e-53	213.8	BLAST	N/A	Metabolic	Viral replication
Fen	105	2	HNH endonuclease	1.9e-05	N/A	Pfam	PF01844	Metabolic	Viral replication
		7	Cell wall hydrolase family protein	2.9e-11	74.7	BLAST	N/A	Metabolic	Viral replication
		14	phage tail family protein 2	6.9e-34	150.2	BLAST	N/A	Structural	Viral replication
		16	IS, phage, Tn; Transposon-related functions	1.7e-33	148.3	BLAST	N/A	Metabolic	Viral replication
		20	phage P2 baseplate assembly protein GPV	2.1e-46	191.4	BLAST	N/A	Structural	Viral replication
		22	Phage major capsid protein, HK97 family	2e-16	93.6	BLAST	N/A	Structural	Viral replication
		25	group I intron endonuclease	1.8e-22	112.1	BLAST	N/A	Metabolic	Viral replication
		26	Transposase, IS605 OrfB family	N/A	N/A	RBH	N/A	Metabolic	Viral replication
		27	NUMOD3 motif (2 copies)	2.1e-05	N/A	Pfam	PF07460	Metabolic	Viral replication
Bog/Fen	108	1	group 1 glycosyl transferase	6.1e-31	140.6	BLAST	N/A	Metabolic	Viral replication
		2	pathogenesis-related transcriptional factor and ERF protein	2.4e-23	115.2	BLAST	N/A	Metabolic	Viral replication
		3	Glycosyl transferases group 1	2.1e-06	N/A	Pfam	PF13524	Metabolic	Viral replication
		4	Glycosyl transferase family 2	6.6e-06	N/A	Pfam	PF00535	Metabolic	Viral replication
		7	Methyltransferase domain	1.4e-07	63.2	BLAST	N/A	Metabolic	Viral replication
		9	Glycosyl transferase family 2	2.5e-08	N/A	Pfam	PF00535	Metabolic	Viral replication
		10	Glycosyl transferase family 2	8.5e-16	90.1	BLAST	N/A	Metabolic	Viral replication
		12	Glycosyl transferases group 1	1.9e-07	N/A	Pfam	PF00534	Metabolic	Viral replication
		20	Phage terminase large subunit	7.2e-51	N/A	Pfam	PF04466	Metabolic	Viral replication
		23	vitamin B12-dependent ribonucleotide reductase	3.2e-07	61.2	BLAST	N/A	Metabolic	Viral replication
Fen	110	6	VRR-NUC domain	2.4e-05	N/A	Pfam	PF08774	Metabolic	Viral replication
		7	N-acetylmuramoyl-L-alanine amidase	6.2e-16	N/A	Pfam	PF01510	Metabolic	Viral replication
		16	DNA methylase N-4/N-6 domain-containing protein	1.3e-36	159.1	BLAST	N/A	Metabolic	Viral replication
		21	ERF superfamily	6.5e-39	167.2	BLAST	N/A	Metabolic	Viral replication
Bog	111	1	Methyltransferase domain	1.9e-10	N/A	Pfam	PF13578	Metabolic	Viral replication
		4	Holliday junction resolvase	4.1e-15	87.8	BLAST	N/A	Metabolic	Viral replication
		6	CheY-like receiver domain-containing protein	9.1e-22	109	BLAST	N/A	Metabolic	Viral replication
		7	Homeodomain-like domain	1e-06	N/A	Pfam	PF13384	Metabolic	Viral replication
		8	phage Gp37Gp68	5.6e-09	65.5	BLAST	N/A	Structural	Viral replication
		14	Adenine-specific methyltransferase	1.1e-53	216.5	BLAST	N/A	Metabolic	Viral replication
		16	Terminase-like family	2.8e-84	318.9	BLAST	N/A	Metabolic	Viral replication
		26	phage putative head morphogenesis protein, SPP1 gp7 family	N/A	N/A	RBH	N/A	Structural	Viral replication
		29	Lipase	2e-25	N/A	Pfam	PF01764	Metabolic	Viral replication
Bog	127	1	Type III restriction enzyme, res subunit	7e-06	N/A	Pfam	PF04851	Metabolic	Viral replication
		5	bacteriophage exonuclease	2e-24	119.4	BLAST	N/A	Metabolic	Viral replication
		20	IstB-like ATP binding protein	8.4e-13	N/A	Pfam	PF01695	Metabolic	Viral replication
		22	TOPRIM domain-containing protein	7.7e-38	165.2	BLAST	N/A	Metabolic	Viral replication
Bog	141	11	ATP dependent DNA ligase	1.5e-52	213.4	BLAST	N/A	Metabolic	Viral replication
		12	DNA repair protein RadC	5.6e-36	157.1	BLAST	N/A	Metabolic	Viral replication
		17	ATPase AAA	2.5e-34	153.3	BLAST	N/A	Metabolic	Viral replication
		19	phosphohistidine phosphatase, SixA	1.7e-09	69.7	BLAST	N/A	Central carbon metabolism	AMG
		21	NUMOD3 motif (2 copies)	0.026	N/A	Pfam	PF07460	Metabolic	Viral replication
Bog	143	1	Recombination protein	6.4e-21	107.5	BLAST	N/A	Metabolic	Viral replication
		5	putative glycosyltransferase	2.1e-23	116.7	BLAST	PF13692	Metabolic	Viral replication
		8	DNA polymerase	N/A	N/A	RBH	N/A	Metabolic	Viral replication
		10	recA protein; K03553 recombination protein RecA	8.6e-21	107.1	BLAST	N/A	Metabolic	Viral replication
		12	exoenzyme S synthesis protein B; queuosine biosynthesis protein QueC	4.3e-29	134	BLAST	N/A	Metabolic	Viral replication
		13	intron-associated endonuclease 1	3.4e-11	75.1	BLAST	N/A	Metabolic	Viral replication
		14	preQ(0) biosynthesis protein QueC	1.9e-09	68.2	BLAST	N/A	Metabolic	Viral replication
		17	Glutamine amidotransferase domain	5.4e-07	N/A	Pfam	PF13522	Metabolic	Viral replication
		18	Glycosyltransferase like family	3.4e-24	N/A	Pfam	PF13712	Metabolic	Viral replication
Bog	144	3	Dual specificity phosphatase, catalytic domain	2.7e-11	N/A	Pfam	PF00782	Metabolic	Viral replication
		4	Topoisomerase IB	8.8e-36	159.8	BLAST	N/A	Metabolic	Viral replication
		8	ParB-like nuclease domain	2.3e-24	119	BLAST	N/A	Metabolic	Viral replication
		10	mucin-21-like	4e-09	69.7	BLAST	PF03237	Metabolic	Viral replication
		14	chaperonin Cpn10; K04078 chaperonin GroES	2.1e-19	100.5	BLAST	N/A	Metabolic	Viral replication
		17	Clp amino terminal domain, pathogenicity island component	6.4e-06	N/A	Pfam	PF02861	Metabolic	Viral replication
		18	Mu-like prophage protein gp29-like protein	N/A	N/A	RBH	N/A	Structural	Viral replication
		20	Endonuclease VII	5.5e-10	70.1	BLAST	N/A	Metabolic	Viral replication
		21	Phage portal protein	4.8e-09	N/A	Pfam	PF04860	Structural	Viral replication
		22	Mu-like prophage I protein	3.7e-55	222.6	BLAST	N/A	Metabolic	Viral replication
	155	7	cell surface receptor IPT/TIG domain-containing protein	3.6e-14	85.5	BLAST	N/A	Metabolic	Viral replication
		15	Recombination endonuclease VII subfamily	3.7e-15	88.6	BLAST	N/A	Metabolic	Viral replication
	156	2	HNH endonuclease	1.7e-08	N/A	Pfam	PF01844	Metabolic	Viral replication
		3	phage portal protein, SPP1	9.7e-35	154.1	BLAST	N/A	Structural	Viral replication
		4	Gp104	4.1e-27	128.3	BLAST	N/A	Structural	Viral replication
		6	Transglycosylase SLT domain	3.2e-06	N/A	Pfam	PF01464	Metabolic	Viral replication
		11	Glycosyltransferase like family 2	6.1e-13	N/A	Pfam	PF10111	Metabolic	Viral replication
		14	Glycosyl transferase family 2	2.5e-08	N/A	Pfam	PF00535	Metabolic	Viral replication
		18	bifunctional inhibitor/lipid-transfer protein/seed storage 2S albumin-like protein	1.5e-07	63.9	BLAST	N/A	Metabolic	Viral replication
		19	YapH protein	3.2e-31	141.7	BLAST	N/A	Metabolic	Viral replication
		24	KTSC domain	9.6e-13	N/A	Pfam	PF13619	Metabolic	Viral replication
		28	Nucleotidyltransferase	4.8e-19	100.1	BLAST	N/A	Metabolic	Viral replication
Bog	157	4	Phosphoribosylglycinamide synthetase, ATP-grasp (A) domain	2.9e-05	N/A	Pfam	PF01071	Central carbon metabolism	AMG
		5	aspartate racemase; K01779 aspartate racemase	2.5e-15	88.2	BLAST	N/A	Central carbon metabolism	AMG
		9	Immunoglobulin I-set domain protein	5.7e-20	105.5	BLAST	N/A	Metabolic	Viral replication
		14	PKD domain containing protein	5.8e-27	129	BLAST	N/A	Metabolic	Viral replication
		18	dam; site-specific DNA adenine methylase	5.7e-68	263.5	BLAST	N/A	Metabolic	Viral replication
Bog	161	2	site-specific recombinase, integrase family	N/A	N/A	RBH	N/A	Metabolic	Viral integration
		4	Helix-turn-helix	3.5e-06	N/A	Pfam	PF01381	Metabolic	Viral replication
		9	exonuclease SbcC	2.5e-14	85.9	BLAST	N/A	Metabolic	Viral replication
		13	Cytosine-specific methyltransferase	N/A	N/A	RBH	N/A	Metabolic	Viral replication
		15	Transposase	N/A	N/A	RBH	N/A	Metabolic	Viral replication
		16	PD-(D/E)XK nuclease superfamily	5.6e-06	N/A	Pfam	PF12705	Metabolic	Viral replication
		17	Glutaredoxin	1.3e-08	65.5	BLAST	N/A	Metabolic	Viral replication
		28	Cell Wall Hydrolase	3.6e-13	N/A	Pfam	PF07486	Metabolic	Viral replication
		36	Phage tail family protein 2	1.2e-33	150.2	BLAST	N/A	Structural	Viral replication
		38	HNH endonuclease	7e-06	N/A	Pfam	PF13392	Metabolic	Viral replication
		39	IS, phage, Tn Transposon-related functions	3.1e-33	148.3	BLAST	N/A	Metabolic	Viral replication
		40	Baseplate J-like protein	2.3e-10	N/A	Pfam	PF04865	Structural	Viral replication
		42	metallophosphoesterase	2.7e-34	151	BLAST	N/A	Metabolic	Viral replication
		44	Phage P2 baseplate assembly protein GPV	3.7e-46	191.4	BLAST	N/A	Structural	Viral replication
Palsa	162	1	Uracil DNA glycosylase superfamily	4.6e-26	124.4	BLAST	N/A	Metabolic	Viral replication
		2	TROVE domain	N/A	N/A	RBH	N/A	Metabolic	Viral replication
		5	DNA primase	1e-11	77.4	BLAST	N/A	Metabolic	Viral replication
		7	replicative DNA helicase; K02314 replicative DNA helicase	3.7e-17	95.1	BLAST	N/A	Metabolic	Viral replication
		9	LysM domain protein	4e-39	169.5	BLAST	N/A	Metabolic	Viral replication
		11	Putative SegB homing endonuclease	1.4e-22	113.2	BLAST	N/A	Metabolic	Viral replication
		13	DNA polymerase	7.7e-10	72.8	BLAST	N/A	Metabolic	Viral replication
		14	Phage tail protein (Tail_p2_1)	0.00022	N/A	Pfam	PF09684	Structural	Viral replication
		15	Baseplate J-like protein	3.4e-28	132.5	BLAST	N/A	Structural	Viral replication
Bog	177	1	NUMOD3 motif (2 copies)	8.4e-05	N/A	Pfam	PF07460	Metabolic	Viral replication
		5	Glycosyl transferase group 1	1.1e-30	140.6	BLAST	N/A	Metabolic	Viral replication
		6	Pathogenesis-related transcriptional factor and ERF protein	2.4e-23	115.2	BLAST	N/A	Metabolic	Viral replication
		11	Methyltransferase domain	1.6e-16	N/A	Pfam	PF08241	Metabolic	Viral replication
		13	Methyltransferase, FkbM family	6.1e-30	137.5	BLAST	N/A	Metabolic	Viral replication
		16	Glycosyltransferase, group 2 family protein	9.4e-18	97.4	BLAST	N/A	Metabolic	Viral replication
		17	putative phage portal protein	9.2e-66	256.9	BLAST	N/A	Structural	Viral replication
		19	ATP dependent DNA ligase; K01971 DNA ligase (ATP)	3.5e-22	110.5	BLAST	N/A	Metabolic	Viral replication
		23	Terminase large subunit	4.3e-11	74.3	BLAST	N/A	Metabolic	Viral replication
Bog	178	1	Mu-like prophage major head subunit gpT	1.8e-07	N/A	Pfam	PF10124	Structural	Viral replication
		6	Phage major capsid protein, HK97 family	1.6e-50	206.8	BLAST	N/A	Structural	Viral replication
		7	Terminase-like family	1.2e-08	N/A	Pfam	PF03237	Metabolic	Viral replication
		14	transposase; K07496 putative transposase	1.3e-72	280	BLAST	N/A	Metabolic	Viral replication
		15	dnaZX; DNA polymerase III subunits gamma and tau	2.4e-18	99	BLAST	N/A	Metabolic	Viral replication
		21	Transcriptional regulator WhiB	7.8e-09	66.6	BLAST	N/A	Endospore formation	AMG
Bog	179	1	Portal	N/A	N/A	RBH	N/A	Structural	Viral replication
		2	GIY-YIG catalytic domain-containing endonuclease	1.9e-12	79.3	BLAST	N/A	Metabolic	Viral replication
		3	Tail tube protein gp19	2.7e-32	145.2	BLAST	N/A	Structural	Viral replication
		4	GP18-tail sheath protein	N/A	N/A	RBH	N/A	Structural	Viral replication
		5	Large terminase protein	N/A	N/A	RBH	N/A	Metabolic	Viral replication
		6	phage related tail fibre protein	1.1e-29	137.1	BLAST	N/A	Structural	Viral replication
		7	Terminase DNA packaging enzyme	8.6e-14	83.6	BLAST	N/A	Metabolic	Viral replication
		8	Proximal tail sheath stabilizer	8.8e-28	130.6	BLAST	N/A	Structural	Viral replication
		9	Methyltransferase FkbM domain	6.1e-30	137.5	BLAST	N/A	Metabolic	Viral replication
		10	Glycosyltransferase family 9 (heptosyltransferase)	3.7e-31	144.1	BLAST	N/A	Metabolic	Viral replication
Palsa	180	2	Modification methylase	8.6e-63	246.9	BLAST	N/A	Metabolic	Viral replication
		6	single-stranded DNA-binding protein	1.7e-36	158.7	BLAST	N/A	Metabolic	Viral replication
		7	Phosphoribosyl-ATP pyrophosphohydrolase	1e-21	109.4	BLAST	N/A	Central carbon metabolism	AMG
		9	ERF family protein	6.5e-39	167.2	BLAST	N/A	Metabolic	Viral replication
		16	Bacterial regulatory proteins, luxR family	1.6e-09	N/A	Pfam	PF00196	Metabolic	Viral replication
		17	Transglycosylase-like domain	2.5e-07	N/A	Pfam	PF06737	Metabolic	Viral replication
		22	Phage major capsid protein E	3e-07	N/A	Pfam	PF03864	Structural	Viral replication
Fen	183	8	dcbF; glycosyltransferase DcbF	3.5e-26	124.8	BLAST	N/A	Metabolic	Viral replication
		10	HK97 family phage major capsid protein	1.2e-50	206.5	BLAST	N/A	Structural	Viral replication
		11	peptidase U35 phage prohead HK97	4.9e-24	117.9	BLAST	N/A	Structural	Viral replication
		12	Phage portal protein	2.4e-38	166.4	BLAST	N/A	Structural	Viral replication
		13	Phage terminase large subunit	6.7e-43	180.6	BLAST	N/A	Metabolic	Viral replication
		14	DNA-packaging protein gp3	5.9e-12	N/A	Pfam	PF16677	Metabolic	Viral replication
		19	Holliday junction resolvase	4.1e-15	87.8	BLAST	N/A	Metabolic	Viral replication
Palsa	186	2	Cell wall surface anchor family protein	1.6e-12	80.9	BLAST	N/A	Metabolic	Viral replication
		3	Response regulator receiver domain	9.5e-16	N/A	Pfam	PF00072	Metabolic	Viral replication
		4	Minor virion protein	1.4e-46	193.7	BLAST	N/A	Structural	Viral replication
		6	DNA packaging protein	1.3e-32	147.1	BLAST	N/A	Metabolic	Viral replication
		8	regulator of chromosome condensation	1.6e-07	62.8	BLAST	N/A	Metabolic	Viral replication
		10	Phage protein Gp37/Gp68	1.1e-08	N/A	Pfam	PF07505	Structural	Viral replication
Bog	189	2	Recombination endonuclease VII	1.5e-05	N/A	Pfam	PF02945	Metabolic	Viral replication
		5	major capsid protein HK97	1.3e-25	123.2	BLAST	N/A	Structural	Viral replication
		7	rfaG; glycosyltransferase	3.2e-12	78.6	BLAST	N/A	Metabolic	Viral replication
		8	SAM-binding domain protein	6.7e-27	126.3	BLAST	N/A	Metabolic	Viral replication
		10	Putative dna modification methylase protein	4.9e-57	228.4	BLAST	N/A	Metabolic	Viral replication
		12	Cytidylyltransferase	2.2e-07	62.4	BLAST	N/A	Central carbon metabolism	AMG
		13	Terminase-like family	2.8e-27	N/A	Pfam	PF03237	Metabolic	Viral replication
		17	Caudovirus prohead serine protease	8e-05	N/A	Pfam	PF04586	Metabolic	Viral replication
		19	ParB-like nuclease domain	1.3e-05	N/A	Pfam	PF02195	Metabolic	Viral replication
Bog	191	3	Endonuclease	2.1e-08	65.9	BLAST	N/A	Metabolic	Viral replication
		6	recombination endonuclease VII	1.7e-10	72	BLAST	N/A	Metabolic	Viral replication
		7	Mn2+ and Fe2+ transporters of the NRAMP family	N/A	N/A	RBH	N/A	Metabolic	Viral replication
		11	phage putative head morphogenesis protein, SPP1 gp7 family	2.3e-92	345.9	BLAST	N/A	Structural	Viral replication
		13	Recombination endonuclease VII	2.1e-08	65.9	Pfam	PF02945	Metabolic	Viral replication
		16	Recombination endonuclease VII	3.8e-13	81.6	Pfam	PF02945	Metabolic	Viral replication
Palsa	193	1	DNA polymerase I; K02335 DNA polymerase I	2.4e-52	211.8	BLAST	N/A	Metabolic	Viral replication
		3	protein RecA; K03553 recombination protein RecA	3.5e-35	154.8	BLAST	N/A	Metabolic	Viral replication
		5	transcriptional regulator	4.4e-09	66.6	BLAST	N/A	Metabolic	Viral replication
		12	Stage V sporulation protein S (SpoVS)	2.8e-07	60.1	BLAST	N/A	Endospore formation	AMG
		22	transposase	N/A	N/A	RBH	N/A	Metabolic	Viral replication
		23	transposase	2.2e-49	201.8	BLAST	N/A	Metabolic	Viral replication
Bog/Fen	197	5	PKD domain-containing protein	8.5e-12	76.6	BLAST	N/A	Metabolic	Viral replication
		9	Phage capsid family	4.9e-11	N/A	Pfam	PF05065	Structural	Viral replication
		11	Phage portal protein	4.6e-24	N/A	Pfam	PF04860	Structural	Viral replication
Bog	198	1	YopX protein	N/A	N/A	RBH	N/A	Metabolic	Viral replication
		6	HD domain	4.6e-16	90.9	Pfam	PF01966	Metabolic	Viral replication
		7	HNH endonuclease	2.2e-24	119	Pfam	PF13395	Metabolic	Viral replication
		9	DNA ligase, NAD-dependent	N/A	N/A	RBH	N/A	Metabolic	Viral replication
		12	polynucleotide adenylyltransferase/metal dependent phosphohydrolase	1.1e-26	125.9	BLAST	N/A	Metabolic	Viral replication
		16	RNA ligase	2.4e-13	N/A	Pfam	PF09511	Metabolic	Viral replication
		18	putative ATPase	1.8e-14	84.7	BLAST	N/A	Metabolic	Viral replication
		26	Mu-like prophage major head subunit gpT	0.00013	N/A	Pfam	PF10124	Structural	Viral replication
Fen	203	5	Histidine phosphatase superfamily	1.4e-12	N/A	Pfam	PF00300	Metabolic	Viral replication
		13	Putative glycosyltransferase	2.1e-23	116.7	BLAST	N/A	Metabolic	Viral replication
		16	polB1; DNA polymerase family B PolB1	8.2e-14	85.1	BLAST	N/A	Metabolic	Viral replication
Bog	204	2	UvsX	6.8e-37	161.4	BLAST	N/A	Metabolic	Viral replication
		4	Queuosine biosynthesis protein QueC	5.4e-59	N/A	Pfam	PF06508	Metabolic	Viral replication
		5	Intron-associated endonuclease 1	6e-11	75.1	BLAST	N/A	Metabolic	Viral replication
		6	cell wall surface anchor family protein	3.5e-17	96.7	BLAST	N/A	Metabolic	Viral replication
		8	7-cyano-7-deazaguanine synthase	1.9e-09	68.2	BLAST	N/A	Central carbon metabolism	AMG
		14	DNA primase-helicase	6.2e-37	161.8	BLAST	N/A	Metabolic	Viral replication
Bog/Fen	208	7	Mu-like prophage major head subunit gpT	0.00012	N/A	Pfam	PF10124	Structural	Viral replication
		11	HNH endonuclease	2.2e-10	N/A	Pfam	PF01844	Metabolic	Viral replication
		12	ParB-like nuclease domain protein	2.3e-24	119	BLAST	N/A	Metabolic	Viral replication
		15	Terminase-like family	5e-16	N/A	Pfam	PF03237	Metabolic	Viral replication
Fen	215	1	molecular chaperone GroES	1.2e-22	112.1	BLAST	N/A	Metabolic	Viral replication
		3	dnaB; replicative DNA helicase	2.9e-32	144.1	BLAST	N/A	Metabolic	Viral replication
		6	Chromosome segregation DNA-binding protein	7.5e-14	84.3	BLAST	N/A	Metabolic	Viral replication
		7	Mu-like prophage protein gp29-like protein	8.9e-93	347.8	BLAST	N/A	Structural	Viral replication
		9	Endonuclease VII	1.8e-16	92.4	BLAST	N/A	Metabolic	Viral replication
Bog	227	4	Helix-turn-helix domain	6e-07	N/A	Pfam	PF12728	Metabolic	Viral replication
		12	Nicotinamide mononucleotide transporter	9e-08	N/A	Pfam	PF04973	Metabolic	Viral replication
		13	helicase, C-terminal:Type III restriction enzyme	8.4e-44	184.9	BLAST	N/A	Metabolic	Viral replication
		19	DNA methylase N-4/N-6 domain-containing protein	7.5e-18	95.9	BLAST	N/A	Metabolic	Viral replication
Bog/Fen	228	1	single-strand binding protein	1e-30	138.7	BLAST	N/A	Metabolic	Viral replication
		11	Phage portal protein	3.3e-43	N/A	Pfam	PF04860	Structural	Viral replication
		13	Caudovirus prohead serine protease	1.3e-06	N/A	Pfam	PF04586	Metabolic	Viral replication
		14	HK97 family phage major capsid protein	1.1e-16	93.6	BLAST	N/A	Structural	Viral replication
		21	Single-strand binding protein family	1.7e-36	158.7	Pfam	PF00436	Metabolic	Viral replication
Bog	233	8	Transposase, IS605 OrfB family	N/A	N/A	RBH	N/A	Metabolic	Viral replication
		14	U1 small nuclear ribonucleoprotein C	2.9e-09	70.5	BLAST	N/A	Metabolic	Viral replication
		15	lipoprotein	8.3e-07	61.2	BLAST	N/A	Metabolic	Viral replication
Bog	234	4	DNA polymerase family A	2e-08	N/A	Pfam	PF00476	Metabolic	Viral replication
		5	Sigma-70, region 4	7.3e-06	N/A	Pfam	PF04545	Metabolic	Viral replication
		6	3'-5' exonuclease	6.6e-10	N/A	Pfam	PF01612	Metabolic	Viral replication
		8	Aspartate racemase	2e-15	89.4	BLAST	N/A	Central carbon metabolism	AMG
		11	AAA domain	3.1e-11	N/A	Pfam	PF13479	Metabolic	Viral replication
		12	Phosphomevalonate kinase	3.3e-09	N/A	Pfam	PF04275	Metabolic	Viral replication
		13	PD-(D/E)XK nuclease superfamily	9e-07	N/A	Pfam	PF12705	Metabolic	Viral replication
		17	two-component system response regulator PilR	2.1e-42	178.7	BLAST	N/A	Metabolic	Viral replication
Fen	243	8	UPI0003CF3E8B related cluster	1.9e-26	125.2	BLAST	N/A	Metabolic	Viral replication
		10	Site-specific DNA adenine methylase	1e-67	263.5	BLAST	N/A	Metabolic	Viral replication
		12	Putative uncharacterized protein	7.2e-14	84	BLAST	N/A	Metabolic	Viral replication
		14	Site-specific recombinase, integrase family	N/A	N/A	RBH	N/A	Metabolic	viral integration
Bog	244	6	C-5 cytosine-specific DNA methylase	1.1e-45	189.9	BLAST	N/A	Metabolic	Viral replication
		7	RecT family	4.2e-19	N/A	Pfam	PF03837	Metabolic	Viral replication
Bog	246	1	Glutaredoxin	2.8e-11	N/A	Pfam	PF00462	Metabolic	Viral replication
		2	Lipoprotein; K03642 rare lipoprotein A	1.7e-08	64.7	BLAST	N/A	Metabolic	Viral replication
		5	mpped2; metallophosphoesterase domain-containing protein 2	1.8e-50	204.9	BLAST	N/A	Metabolic	Viral replication
		6	metallophosphoesterase	2.9e-31	141	BLAST	N/A	Metabolic	Viral replication
		15	DNA polymerase I	1.8e-11	77.4	BLAST	N/A	Metabolic	Viral replication
		17	Helix-turn-helix domain	7.1e-13	N/A	Pfam	PF13730	Metabolic	Viral replication
Bog	256	11	Metallophosphoesterase	4.8e-34	151	BLAST	N/A	Metabolic	Viral replication
		15	Phage SPO1 DNA polymerase-related protein	4.6e-26	124.4	BLAST	N/A	Metabolic	Viral replication
		16	TROVE domain-containing protein	3.8e-112	411	BLAST	N/A	Metabolic	Viral replication
Bob	261	1	YapH protein	1.8e-31	141.7	BLAST	N/A	Metabolic	Viral replication
		3	SNF2-like protein	9.9e-60	236.9	BLAST	N/A	Metabolic	Viral replication
		4	CHC2 zinc finger	2.8e-11	N/A	Pfam	PF01807	Metabolic	Viral replication
		6	DnaB-like helicase C terminal domain	1.2e-22	N/A	Pfam	PF03796	Metabolic	Viral replication
		7	Sigma-70 region 2	3.9e-06	N/A	Pfam	PF04542	Metabolic	Viral replication
		13	HNH endonuclease	3.6e-12	N/A	Pfam	PF13392	Metabolic	Viral replication
Bog	264	2	Baseplate J-like protein	1.8e-12	N/A	Pfam	PF04865	Structural	Viral replication
		3	Phage baseplate assembly protein W	1.3e-08	66.2	BLAST	N/A	Structural	Viral replication
		16	capsid protein	N/A	N/A	RBH	N/A	Structural	Viral replication
Bog	265	4	Phage portal protein, lambda family	2.1e-65	256.5	BLAST	N/A	Structural	Viral replication
		5	site-specific DNA-methyltransferase	5.5e-10	70.1	BLAST	N/A	Metabolic	Viral replication
		7	DNA methylase N-4/N-6 domain-containing protein	2.3e-33	148.3	BLAST	N/A	Metabolic	Viral replication
		8	Gp21.1	3.2e-08	66.6	BLAST	N/A	Structural	Viral replication
		11	DNA polymerase III, subunit gamma/tau	1.2e-36	159.5	BLAST	N/A	Metabolic	Viral replication
Palsa	267	1	replicative DNA helicase	2.4e-08	66.6	BLAST	N/A	Metabolic	Viral replication
		2	Phage terminase large subunit (GpA)	3.3e-19	N/A	Pfam	PF05876	Metabolic	Viral replication
Bog	268	1	Transposase	1.3e-72	280	BLAST	N/A	Metabolic	Viral replication
		3	DNA polymerase III subunit gamma	7.3e-23	114.8	BLAST	N/A	Metabolic	Viral replication
		9	D-alanyl-D-alanine carboxypeptidase	2.4e-11	N/A	Pfam	PF13539	Metabolic	Viral replication
		11	phage-related integrase	5.5e-74	283.9	BLAST	N/A	Metabolic	Viral integration
		14	Helix-turn-helix	1.4e-06	N/A	Pfam	PF01381	Metabolic	Viral replication
MArVD vOTUs
Bog	165	1	ACT_7	2.1e-23		Pfam	PF13840	Metabolic	Viral replication
		2	PTS system, beta-glucosides-specific component	3.2e-60	236.9	BLAST	N/A	Central carbon metabolism	AMG
		3	thioredoxin-like domain-containing protein	1e-44	184.9	BLAST	N/A	Central carbon metabolism	AMG
		4	dapE;succinyl-diaminopimelate desuccinylase	N/A	N/A	RBH	N/A	Metabolic	Viral replication
		5	D-alanyl-D-alanine carboxypeptidase	N/A	N/A	RBH	N/A	Metabolic	Viral replication
		6	DMT family permease	1.3e-109	401.7	BLAST	N/A	Metabolic	Viral replication
		7	adenine DNA methylase	N/A	N/A	RBH	N/A	Metabolic	Viral replication
		9	Peptidoglycan-synthase activator LpoB	2.2e-63	N/A	Pfam	PF13036	Metabolic	Viral replication
		10	Glycine zipper 2TM domain	1e-08	N/A	BLAST	PF05433	Metabolic	Viral replication
		11	yfbQ; aminotransferase AlaT	N/A	N/A	RBH	N/A	Metabolic	Viral replication
		12	Hpt domain	2.4e-09	N/A	BLAST	PF01627	Metabolic	Viral replication
		13	DTW domain	8.9e-39	N/A	BLAST	PF03942	Metabolic	Viral replication
		15	diguanylate cyclase/phosphodiesterase	9e-66	257.7	BLAST	N/A	Central carbon metabolism	AMG
		16	dcd; deoxycytidine triphosphate deaminase	N/A	N/A	RBH	N/A	Central carbon metabolism	AMG
		17	mrp; MinD/MRP family ATPase	N/A	N/A	RBH	N/A	Metabolic	Viral replication
		18	metG; methionyl-tRNA synthetase	N/A	N/A	RBH	N/A	Metabolic	Viral replication
Bog	225	1	mutM; formamidopyrimidine DNA glycosylase	N/A	N/A	RBH	N/A	Metabolic	Viral replication
		3	ppa; manganese-dependent inorganic pyrophosphatase	N/A	N/A	RBH	N/A	Metabolic	Viral replication
		4	Diguanylate cyclase	3.4e-96	357.1	BLAST	N/A	Metabolic	Viral replication
		5	Diguanylate cyclase	2.5e-14	84.3	BLAST	N/A	Metabolic	Viral replication
		6	rpmG; 50S ribosomal subunit protein L33	2.1e-21	106.3	BLAST	N/A	Metabolic	Viral replication
		7	rpmB; 50S ribosomal subunit protein L28	1.2e-36	157.5	BLAST	N/A	Metabolic	Viral replication
		8	radC; associated with replication fork DNA repair protein	N/A	N/A	RBH	N/A	Metabolic	Viral replication
		9	dfp; phosphopantothenoylcysteine synthetase	N/A	N/A	RBH	N/A	Metabolic	Viral replication
		10	slmA; nucleoid occlusion protein	N/A	N/A	RBH	N/A	Metabolic	Viral replication
		11	Prolyl oligopeptidase family	2.8e-24	N/A	Pfam	PF00326	Metabolic	Viral replication
		12	Radical SAM N-terminal	1.9e-28	N/A	Pfam	PF08497	Metabolic	Viral replication
