# Supplementary material for: Soil Viruses Are Underexplored Players in Ecosystem Carbon Processing
Source: mSystems. 2018 Oct 2;3(5):e00076-18. doi: 10.1128/mSystems.00076-18 (PMC6172770; doi:10.1128/mSystems.00076-18)
Supplement: TABLE S3 [file sys005182265st3.xlsx]

## Sheet: Sheet1
vOTU	Viral habitat	Evidence type	Host	Host taxonomy level	Bin	CRISPR spacer	No. mismatch	Motif	CRISPR DR	DR cluster	Array	# DR repeats	Spacer sequence
28	Bog	CRISPR	Smithella' sp. SDB	Species	20120800_E2X.4	622537_SP341	1	-	DR1_34548	28	6165	19	TGATCCATCAAGAGAAAGGCCAAGATGGTCATACC
					20120800_E2X.4	622537_SP341	1	-	DR1_34548	28	6164	45	TGATCCATCAAGAGAAAGGCCAAGATGGTCATACC
42	Fen	CRISPR	Acidobacterium-3	Genus	20111000_P2D.13	522348_SP1759	1	-	DR1_30242	193	2591	5	AAGAGATCGTTGGCGTTGACTACATGGATGTAGGC
					20111000_P2D.13	499046_SP1613	1	GAA	DR1_29113	193	2591	5	GCCCTGCTGGATGTAACTGCTCCACGCCGCGATC
	Fen	CRISPR	Acidobacterium-4	Genus	20120600_S2D.28	522348_SP1759	1	-	DR1_30242	193	3674	4	AAGAGATCGTTGGCGTTGACTACATGGATGTAGGC
					20120600_S2D.28	499046_SP1613	1	GAA	DR1_29113	193	3674	4	GCCCTGCTGGATGTAACTGCTCCACGCCGCGATC
57	Bog	CRISPR	Ca. Solibacter usitatus-3	Species	20120800_E1D.29	207064_SP6064	1	-	DR1_12138	47	6080	3	CGAAGGCGGCGAAGATGGCGCGCCGGCCGCCGCGT
87	Bog	CRISPR	P. parvula-4	Species	20110800_S3D.48	80737_SP993	0	GGN	DR1_4443	1671	2257	1	AACATCCTCGTCTGTGAGCAAGGTTGGCATTTAT
					20110800_S3D.48	604462_SP70	1	GAA	DR1_33741	1671	2257	1	ATGGCCCAGTGCATTCCAAATGCGTGCCGGTTGTCAA
					20110800_S3D.48	80921_SP391	1	-	DR1_4443	1671	2257	1	CCGTCCACGCATGGGTTTAGGTGAGCCGTCTCCGCA
					20110800_S3D.48	372937_SP2299	0	GAA	DR1_21519	1671	2257	1	CGTGCTGTCGCCAGCTCGGATGGTTTCAAGGACTCG
					20110800_S3D.48	659614_SP161	0	GAA	DR1_36392	1671	2257	1	CGTGCTGTCGCCAGCTCGGATGGTTTCAAGGACTCG
					20110800_S3D.48	659651_SP161	0	GAA	DR1_36393	1671	2257	1	CGTGCTGTCGCCAGCTCGGATGGTTTCAAGGACTCG
					20110800_S3D.48	372860_SP514	0	-	DR1_21519	1671	2257	1	GAAGCCGTTGGTTGCCTTAAGCAAGGCGCTTGGCGGA
					20110800_S3D.48	437139_SP25	1	-	DR1_25635	1671	2257	1	TGGTTGGTTCCGAGCCTTATCCTTTAGGATGTCGGA
91	Bog	CRISPR	P. parvula-2	Species	20110600_S1M.13	665965_SP2934	1	GAA	DR1_36593	1198	350	2	ACCAACGTCTCAGGGCCGGTGTCCGGCATAGGGGCC
					20110600_S1M.13	665945_SP5703	0	GAA	DR1_36593	1198	350	2	AGTTCTATCAGCTTCTCCCAGGCCGTCTCGTAGCGT
					20110600_S1M.13	661122_SP2520	1	-	DR1_36405	1198	350	2	CAACATCCTTGCTCCATGCGTCAATGCCAATGACGAGCA
					20110600_S1M.13	665695_SP5730	0	-	DR1_36593	1198	350	2	GAGGTCACTTCGCCGACATACACCGTCCGGGCTTC
					20110600_S1M.13	665996_SP380	0	-	DR1_36593	1198	350	2	GGGACAAGTGCGGATGGGCCGGTAGCAGAGACTTCG
					20110600_S1M.13	665499_SP5201	1	CNT	DR1_36593	1198	350	2	TAATCAGACGGCACGGGAGCCAGCGGTGCGGTGTT
					20110600_S1M.13	456751_SP1120	0	GAA	DR1_26865	1198	350	2	TGGTAGGAACAGACGACGCCGGTATTGGGATCGGT
					20110600_S1M.13	665755_SP3107	0	GAA	DR1_36593	1198	350	2	TGGTAGGAACAGACGACGCCGGTATTGGGATCGGT
					20110600_S1M.13	665995_SP2526	0	-	DR1_36593	1198	350	2	TTTGTGGTCGCCCCTATGCCGGACACCGGCCCTGAG
	Bog	CRISPR	P. parvula-1	Species	20110600_S1D.10	665965_SP2934	1	GAA	DR1_36593	1198	126	1	ACCAACGTCTCAGGGCCGGTGTCCGGCATAGGGGCC
					20110600_S1D.10	665945_SP5703	0	GAA	DR1_36593	1198	126	1	AGTTCTATCAGCTTCTCCCAGGCCGTCTCGTAGCGT
					20110600_S1D.10	661122_SP2520	1	-	DR1_36405	1198	126	1	CAACATCCTTGCTCCATGCGTCAATGCCAATGACGAGCA
					20110600_S1D.10	665695_SP5730	0	-	DR1_36593	1198	126	1	GAGGTCACTTCGCCGACATACACCGTCCGGGCTTC
					20110600_S1D.10	665996_SP380	0	-	DR1_36593	1198	126	1	GGGACAAGTGCGGATGGGCCGGTAGCAGAGACTTCG
	Bog	CRISPR	P. parvula-3	Species	20110600_S1D.10	665499_SP5201	1	CNT	DR1_36593	1198	126	1	TAATCAGACGGCACGGGAGCCAGCGGTGCGGTGTT
					20110600_S1D.10	456751_SP1120	0	GAA	DR1_26865	1198	126	1	TGGTAGGAACAGACGACGCCGGTATTGGGATCGGT
					20110600_S1D.10	665755_SP3107	0	GAA	DR1_36593	1198	126	1	TGGTAGGAACAGACGACGCCGGTATTGGGATCGGT
					20110600_S1D.10	665995_SP2526	0	-	DR1_36593	1198	126	1	TTTGTGGTCGCCCCTATGCCGGACACCGGCCCTGAG
	Bog	CRISPR	P. parvula-6	Species	20120600_S2D.9	665965_SP2934	1	GAA	DR1_36593	1198	3776	1	ACCAACGTCTCAGGGCCGGTGTCCGGCATAGGGGCC
					20120600_S2D.9	665945_SP5703	0	GAA	DR1_36593	1198	3776	1	AGTTCTATCAGCTTCTCCCAGGCCGTCTCGTAGCGT
					20120600_S2D.9	661122_SP2520	1	-	DR1_36405	1198	3776	1	CAACATCCTTGCTCCATGCGTCAATGCCAATGACGAGCA
					20120600_S2D.9	665695_SP5730	0	-	DR1_36593	1198	3776	1	GAGGTCACTTCGCCGACATACACCGTCCGGGCTTC
					20120600_S2D.9	665996_SP380	0	-	DR1_36593	1198	3776	1	GGGACAAGTGCGGATGGGCCGGTAGCAGAGACTTCG
					20120600_S2D.9	665499_SP5201	1	CNT	DR1_36593	1198	3776	1	TAATCAGACGGCACGGGAGCCAGCGGTGCGGTGTT
					20120600_S2D.9	456751_SP1120	0	GAA	DR1_26865	1198	3776	1	TGGTAGGAACAGACGACGCCGGTATTGGGATCGGT
					20120600_S2D.9	665755_SP3107	0	GAA	DR1_36593	1198	3776	1	TGGTAGGAACAGACGACGCCGGTATTGGGATCGGT
					20120600_S2D.9	665995_SP2526	0	-	DR1_36593	1198	3776	1	TTTGTGGTCGCCCCTATGCCGGACACCGGCCCTGAG
	Bog	CRISPR	P. parvula-9	Species	20120800_S1D.13	665965_SP2934	1	GAA	DR1_36593	1198	6303	2	ACCAACGTCTCAGGGCCGGTGTCCGGCATAGGGGCC
					20120800_S1D.13	665945_SP5703	0	GAA	DR1_36593	1198	6303	2	AGTTCTATCAGCTTCTCCCAGGCCGTCTCGTAGCGT
					20120800_S1D.13	661122_SP2520	1	-	DR1_36405	1198	6303	2	CAACATCCTTGCTCCATGCGTCAATGCCAATGACGAGCA
					20120800_S1D.13	665695_SP5730	0	-	DR1_36593	1198	6303	2	GAGGTCACTTCGCCGACATACACCGTCCGGGCTTC
					20120800_S1D.13	665996_SP380	0	-	DR1_36593	1198	6303	2	GGGACAAGTGCGGATGGGCCGGTAGCAGAGACTTCG
					20120800_S1D.13	665499_SP5201	1	CNT	DR1_36593	1198	6303	2	TAATCAGACGGCACGGGAGCCAGCGGTGCGGTGTT
					20120800_S1D.13	456751_SP1120	0	GAA	DR1_26865	1198	6303	2	TGGTAGGAACAGACGACGCCGGTATTGGGATCGGT
					20120800_S1D.13	665755_SP3107	0	GAA	DR1_36593	1198	6303	2	TGGTAGGAACAGACGACGCCGGTATTGGGATCGGT
					20120800_S1D.13	665995_SP2526	0	-	DR1_36593	1198	6303	2	TTTGTGGTCGCCCCTATGCCGGACACCGGCCCTGAG
100	Bog	CRISPR	P. parvula-1	Species	20110600_S1D.10	750110_SP245	0	CNT	DR1_40044	1198	126	1	GACCCGTATTATCAGGACGTGCCAAAGGAGGGGGGC
					20110600_S1D.10	203425_SP7047	1	GGN	DR1_12072	89	127	144	GGTTCAACCTGCGCCGGAGCTTCCGGTTCTTCCG
					20110600_S1D.10	670393_SP2386	0	GGN	DR1_36687	1026	134	14	GTGCCTGAACTGGCGTAGCTCGGATTGGAAAGCGT
					20110600_S1D.10	670393_SP2386	0	GGN	DR1_36687	1026	128	29	GTGCCTGAACTGGCGTAGCTCGGATTGGAAAGCGT
	Bog	CRISPR	P. parvula-2	Species	20110600_S1M.13	750110_SP245	0	CNT	DR1_40044	1198	350	2	GACCCGTATTATCAGGACGTGCCAAAGGAGGGGGGC
					20110600_S1M.13	203425_SP7047	1	GGN	DR1_12072	89	352	4	GGTTCAACCTGCGCCGGAGCTTCCGGTTCTTCCG
					20110600_S1M.13	203425_SP7047	1	GGN	DR1_12072	89	353	2	GGTTCAACCTGCGCCGGAGCTTCCGGTTCTTCCG
					20110600_S1M.13	670393_SP2386	0	GGN	DR1_36687	1026	358	2	GTGCCTGAACTGGCGTAGCTCGGATTGGAAAGCGT
					20110600_S1M.13	670393_SP2386	0	GGN	DR1_36687	1026	351	3	GTGCCTGAACTGGCGTAGCTCGGATTGGAAAGCGT
	Bog	CRISPR	P. parvula-6	Species	20120600_S2D.9	750110_SP245	0	CNT	DR1_40044	1198	3776	1	GACCCGTATTATCAGGACGTGCCAAAGGAGGGGGGC
					20120600_S2D.9	203425_SP7047	1	GGN	DR1_12072	89	3775	2	GGTTCAACCTGCGCCGGAGCTTCCGGTTCTTCCG
					20120600_S2D.9	670393_SP2386	0	GGN	DR1_36687	1026	3777	2	GTGCCTGAACTGGCGTAGCTCGGATTGGAAAGCGT
104	Bog	CRISPR	P. parvula-7	Species	20120700_S2X.40	375385_SP60	1	GGN	DR1_21571	1606	5325	4	ACTGCGACAGGTTGTAATATGAGTTCGTGAACGA
					20120700_S2X.40	375385_SP60	1	GGN	DR1_21571	1606	5326	11	ACTGCGACAGGTTGTAATATGAGTTCGTGAACGA
					20120700_S2X.40	375385_SP60	1	GGN	DR1_21571	1606	5329	14	ACTGCGACAGGTTGTAATATGAGTTCGTGAACGA
					20120700_S2X.40	652297_SP66	1	GGN	DR1_36075	1606	5325	4	ACTGCGACAGGTTGTAATATGAGTTCGTGAACGA
					20120700_S2X.40	652297_SP66	1	GGN	DR1_36075	1606	5326	11	ACTGCGACAGGTTGTAATATGAGTTCGTGAACGA
					20120700_S2X.40	652297_SP66	1	GGN	DR1_36075	1606	5329	14	ACTGCGACAGGTTGTAATATGAGTTCGTGAACGA
					20120700_S2X.40	631142_SP56	1	GGN	DR1_34939	1606	5325	4	ATGTTATACCCCCCGACAAACACATTCGCCATATT
					20120700_S2X.40	631142_SP56	1	GGN	DR1_34939	1606	5326	11	ATGTTATACCCCCCGACAAACACATTCGCCATATT
					20120700_S2X.40	631142_SP56	1	GGN	DR1_34939	1606	5329	14	ATGTTATACCCCCCGACAAACACATTCGCCATATT
					20120700_S2X.40	124738_SP5	0	-	DR1_6767	1606	5325	4	CTCGGTTGGGGTGACGAATTTCACGATCTGGCACGC
					20120700_S2X.40	124738_SP5	0	-	DR1_6767	1606	5326	11	CTCGGTTGGGGTGACGAATTTCACGATCTGGCACGC
					20120700_S2X.40	124738_SP5	0	-	DR1_6767	1606	5329	14	CTCGGTTGGGGTGACGAATTTCACGATCTGGCACGC
					20120700_S2X.40	49854_SP18	1	-	DR1_2320	1606	5325	4	TTAACGACTTCTGTTCCTACCACGAACAATCTAGC
					20120700_S2X.40	49854_SP18	1	-	DR1_2320	1606	5326	11	TTAACGACTTCTGTTCCTACCACGAACAATCTAGC
					20120700_S2X.40	49854_SP18	1	-	DR1_2320	1606	5329	14	TTAACGACTTCTGTTCCTACCACGAACAATCTAGC
105	Fen	CRISPR	Acidobacterium-3	Genus	20111000_P2D.13	178811_SP556	1	GAA	DR1_11016	193	2591	5	AAACAGTGTATGGAATTGAAGATGCTCACAATTTGA
					20111000_P2D.13	111967_SP39	0	GAA	DR1_5902	193	2591	5	AAACAGTGTATGGAATTGAAGATGCTCACAATTTGC
					20111000_P2D.13	344156_SP317	0	GAA	DR1_20334	193	2591	5	AAACAGTGTATGGAATTGAAGATGCTCACAATTTGC
					20111000_P2D.13	348567_SP317	0	GAA	DR1_20519	193	2591	5	AAACAGTGTATGGAATTGAAGATGCTCACAATTTGC
					20111000_P2D.13	350129_SP317	0	GAA	DR1_20552	193	2591	5	AAACAGTGTATGGAATTGAAGATGCTCACAATTTGC
					20111000_P2D.13	365459_SP929	0	GAA	DR1_21220	193	2591	5	AAACAGTGTATGGAATTGAAGATGCTCACAATTTGC
					20111000_P2D.13	376979_SP1158	0	GAA	DR1_21639	193	2591	5	AAACAGTGTATGGAATTGAAGATGCTCACAATTTGC
					20111000_P2D.13	382302_SP2449	0	GAA	DR1_21810	193	2591	5	AAACAGTGTATGGAATTGAAGATGCTCACAATTTGC
					20111000_P2D.13	443897_SP462	0	GAA	DR1_26240	193	2591	5	AAACAGTGTATGGAATTGAAGATGCTCACAATTTGC
					20111000_P2D.13	458642_SP1202	0	GAA	DR1_26946	193	2591	5	AAACAGTGTATGGAATTGAAGATGCTCACAATTTGC
					20111000_P2D.13	588868_SP184	0	GAA	DR1_33227	193	2591	5	AAACAGTGTATGGAATTGAAGATGCTCACAATTTGC
					20111000_P2D.13	762999_SP404	0	GAA	DR1_40607	193	2591	5	AAACAGTGTATGGAATTGAAGATGCTCACAATTTGC
					20111000_P2D.13	81114_SP1799	0	GAA	DR1_4446	193	2591	5	AAACAGTGTATGGAATTGAAGATGCTCACAATTTGC
					20111000_P2D.13	97623_SP1043	0	GAA	DR1_5117	193	2591	5	AAACAGTGTATGGAATTGAAGATGCTCACAATTTGC
					20111000_P2D.13	763013_SP538	0	GAA	DR1_40607	193	2591	5	ACATACCGCAGCCCCGGTGCTGTTCGTGTAAGTT
					20111000_P2D.13	112039_SP513	1	GGN	DR1_5902	193	2591	5	ATCAGCCGAGTATCCCTGCAACTGCACAGGCGT
					20111000_P2D.13	196336_SP1491	1	GGN	DR1_11863	193	2591	5	ATCAGCCGAGTATCCCTGCAACTGCACAGGCGT
					20111000_P2D.13	595797_SP1775	1	GGN	DR1_33503	193	2591	5	ATCAGCCGAGTATCCCTGCAACTGCACAGGCGT
					20111000_P2D.13	97440_SP142	1	GGN	DR1_5117	193	2591	5	ATCAGCCGAGTATCCCTGCAACTGCACAGGCGT
					20111000_P2D.13	112309_SP2430	1	GAA	DR1_5902	193	2591	5	CCTATCCATGCGCAGACGAGCGGCAACACTCCGC
					20111000_P2D.13	196326_SP1420	0	GAA	DR1_11863	193	2591	5	GATTGGAGCCAGTTTGAGAGCAACATCCGCAAGG
					20111000_P2D.13	344143_SP143	0	GAA	DR1_20334	193	2591	5	GATTGGAGCCAGTTTGAGAGCAACATCCGCAAGG
					20111000_P2D.13	348554_SP143	0	GAA	DR1_20519	193	2591	5	GATTGGAGCCAGTTTGAGAGCAACATCCGCAAGG
					20111000_P2D.13	350116_SP143	0	GAA	DR1_20552	193	2591	5	GATTGGAGCCAGTTTGAGAGCAACATCCGCAAGG
					20111000_P2D.13	596083_SP2338	0	GAA	DR1_33503	193	2591	5	GATTGGAGCCAGTTTGAGAGCAACATCCGCAAGG
					20111000_P2D.13	116354_SP470	0	GAA	DR1_6147	193	2591	5	TCCCGGTTTCTCCGCTCAGTATTGCAAGCAACAC
					20111000_P2D.13	97445_SP1695	0	GAA	DR1_5117	193	2591	5	TCCCGGTTTCTCCGCTCAGTATTGCAAGCAACAC
	Fen	CRISPR	Acidobacterium-4	Genus	20120600_S2D.28	178811_SP556	1	GAA	DR1_11016	193	3674	4	AAACAGTGTATGGAATTGAAGATGCTCACAATTTGA
					20120600_S2D.28	111967_SP39	0	GAA	DR1_5902	193	3674	4	AAACAGTGTATGGAATTGAAGATGCTCACAATTTGC
					20120600_S2D.28	344156_SP317	0	GAA	DR1_20334	193	3674	4	AAACAGTGTATGGAATTGAAGATGCTCACAATTTGC
					20120600_S2D.28	348567_SP317	0	GAA	DR1_20519	193	3674	4	AAACAGTGTATGGAATTGAAGATGCTCACAATTTGC
					20120600_S2D.28	350129_SP317	0	GAA	DR1_20552	193	3674	4	AAACAGTGTATGGAATTGAAGATGCTCACAATTTGC
					20120600_S2D.28	365459_SP929	0	GAA	DR1_21220	193	3674	4	AAACAGTGTATGGAATTGAAGATGCTCACAATTTGC
					20120600_S2D.28	376979_SP1158	0	GAA	DR1_21639	193	3674	4	AAACAGTGTATGGAATTGAAGATGCTCACAATTTGC
					20120600_S2D.28	382302_SP2449	0	GAA	DR1_21810	193	3674	4	AAACAGTGTATGGAATTGAAGATGCTCACAATTTGC
					20120600_S2D.28	443897_SP462	0	GAA	DR1_26240	193	3674	4	AAACAGTGTATGGAATTGAAGATGCTCACAATTTGC
					20120600_S2D.28	458642_SP1202	0	GAA	DR1_26946	193	3674	4	AAACAGTGTATGGAATTGAAGATGCTCACAATTTGC
					20120600_S2D.28	588868_SP184	0	GAA	DR1_33227	193	3674	4	AAACAGTGTATGGAATTGAAGATGCTCACAATTTGC
					20120600_S2D.28	762999_SP404	0	GAA	DR1_40607	193	3674	4	AAACAGTGTATGGAATTGAAGATGCTCACAATTTGC
					20120600_S2D.28	81114_SP1799	0	GAA	DR1_4446	193	3674	4	AAACAGTGTATGGAATTGAAGATGCTCACAATTTGC
					20120600_S2D.28	97623_SP1043	0	GAA	DR1_5117	193	3674	4	AAACAGTGTATGGAATTGAAGATGCTCACAATTTGC
					20120600_S2D.28	763013_SP538	0	GAA	DR1_40607	193	3674	4	ACATACCGCAGCCCCGGTGCTGTTCGTGTAAGTT
					20120600_S2D.28	112039_SP513	1	GGN	DR1_5902	193	3674	4	ATCAGCCGAGTATCCCTGCAACTGCACAGGCGT
					20120600_S2D.28	196336_SP1491	1	GGN	DR1_11863	193	3674	4	ATCAGCCGAGTATCCCTGCAACTGCACAGGCGT
					20120600_S2D.28	595797_SP1775	1	GGN	DR1_33503	193	3674	4	ATCAGCCGAGTATCCCTGCAACTGCACAGGCGT
					20120600_S2D.28	97440_SP142	1	GGN	DR1_5117	193	3674	4	ATCAGCCGAGTATCCCTGCAACTGCACAGGCGT
					20120600_S2D.28	112309_SP2430	1	GAA	DR1_5902	193	3674	4	CCTATCCATGCGCAGACGAGCGGCAACACTCCGC
					20120600_S2D.28	196326_SP1420	0	GAA	DR1_11863	193	3674	4	GATTGGAGCCAGTTTGAGAGCAACATCCGCAAGG
					20120600_S2D.28	344143_SP143	0	GAA	DR1_20334	193	3674	4	GATTGGAGCCAGTTTGAGAGCAACATCCGCAAGG
					20120600_S2D.28	348554_SP143	0	GAA	DR1_20519	193	3674	4	GATTGGAGCCAGTTTGAGAGCAACATCCGCAAGG
					20120600_S2D.28	350116_SP143	0	GAA	DR1_20552	193	3674	4	GATTGGAGCCAGTTTGAGAGCAACATCCGCAAGG
					20120600_S2D.28	596083_SP2338	0	GAA	DR1_33503	193	3674	4	GATTGGAGCCAGTTTGAGAGCAACATCCGCAAGG
					20120600_S2D.28	116354_SP470	0	GAA	DR1_6147	193	3674	4	TCCCGGTTTCTCCGCTCAGTATTGCAAGCAACAC
					20120600_S2D.28	97445_SP1695	0	GAA	DR1_5117	193	3674	4	TCCCGGTTTCTCCGCTCAGTATTGCAAGCAACAC
111	Bog	CRISPR	Acidobacterium-3	Genus	20111000_P2D.13	381824_SP3414	0	GAA	DR1_21810	193	2591	5	AAGTCTCTAACCGCCGCATCTGCATCCCGATCA
					20111000_P2D.13	596042_SP769	0	GAA	DR1_33503	193	2591	5	AAGTCTCTAACCGCCGCATCTGCATCCCGATCA
					20111000_P2D.13	654598_SP1349	0	GAA	DR1_36161	193	2591	5	AAGTCTCTAACCGCCGCATCTGCATCCCGATCA
					20111000_P2D.13	81537_SP3309	0	GAA	DR1_4446	193	2591	5	AAGTCTCTAACCGCCGCATCTGCATCCCGATCA
					20111000_P2D.13	99797_SP1685	0	GAA	DR1_5193	193	2591	5	AAGTCTCTAACCGCCGCATCTGCATCCCGATCA
					20111000_P2D.13	84931_SP934	0	GAA	DR1_4514	193	2591	5	AAGTCTCTAACCGCCGCATCTGCATCCCGATCAA
					20111000_P2D.13	107223_SP1065	0	-	DR1_5750	193	2591	5	ACATTGAGAGGCCAAAGAGCATAACGAAGAGCCGG
					20111000_P2D.13	112066_SP1861	0	-	DR1_5902	193	2591	5	ACATTGAGAGGCCAAAGAGCATAACGAAGAGCCGG
					20111000_P2D.13	365411_SP352	0	-	DR1_21220	193	2591	5	ACATTGAGAGGCCAAAGAGCATAACGAAGAGCCGG
					20111000_P2D.13	382037_SP2641	0	-	DR1_21810	193	2591	5	ACATTGAGAGGCCAAAGAGCATAACGAAGAGCCGG
					20111000_P2D.13	458496_SP2178	0	-	DR1_26946	193	2591	5	ACATTGAGAGGCCAAAGAGCATAACGAAGAGCCGG
					20111000_P2D.13	588942_SP1209	0	-	DR1_33227	193	2591	5	ACATTGAGAGGCCAAAGAGCATAACGAAGAGCCGG
					20111000_P2D.13	595781_SP2661	0	-	DR1_33503	193	2591	5	ACATTGAGAGGCCAAAGAGCATAACGAAGAGCCGG
					20111000_P2D.13	669371_SP1648	0	-	DR1_36682	193	2591	5	ACATTGAGAGGCCAAAGAGCATAACGAAGAGCCGG
					20111000_P2D.13	81321_SP1496	0	-	DR1_4446	193	2591	5	ACATTGAGAGGCCAAAGAGCATAACGAAGAGCCGG
					20111000_P2D.13	178900_SP1511	0	GGN	DR1_11016	193	2591	5	ACTGCTAGTTACCGGCTCTGCCCTGACTGCGCCA
					20111000_P2D.13	196431_SP817	0	GGN	DR1_11863	193	2591	5	ATGGCAGCGACGTGGCTCCTGGATGAGTTGGGCC
					20111000_P2D.13	363720_SP451	0	GGN	DR1_21188	193	2591	5	ATGGCAGCGACGTGGCTCCTGGATGAGTTGGGCC
					20111000_P2D.13	381754_SP434	0	GGN	DR1_21810	193	2591	5	ATGGCAGCGACGTGGCTCCTGGATGAGTTGGGCC
					20111000_P2D.13	450949_SP618	0	GGN	DR1_26482	193	2591	5	ATGGCAGCGACGTGGCTCCTGGATGAGTTGGGCC
					20111000_P2D.13	458453_SP587	0	GGN	DR1_26946	193	2591	5	ATGGCAGCGACGTGGCTCCTGGATGAGTTGGGCC
					20111000_P2D.13	588806_SP473	0	GGN	DR1_33227	193	2591	5	ATGGCAGCGACGTGGCTCCTGGATGAGTTGGGCC
					20111000_P2D.13	608734_SP31	0	GGN	DR1_33954	193	2591	5	ATGGCAGCGACGTGGCTCCTGGATGAGTTGGGCC
					20111000_P2D.13	654788_SP856	0	GGN	DR1_36161	193	2591	5	ATGGCAGCGACGTGGCTCCTGGATGAGTTGGGCC
					20111000_P2D.13	659201_SP731	0	GGN	DR1_36380	193	2591	5	ATGGCAGCGACGTGGCTCCTGGATGAGTTGGGCC
					20111000_P2D.13	81505_SP1157	0	GGN	DR1_4446	193	2591	5	ATGGCAGCGACGTGGCTCCTGGATGAGTTGGGCC
					20111000_P2D.13	84716_SP2394	0	GGN	DR1_4514	193	2591	5	ATGGCAGCGACGTGGCTCCTGGATGAGTTGGGCC
					20111000_P2D.13	178846_SP1679	0	GAA	DR1_11016	193	2591	5	CAAGAGGCAGGCTCATCACAATTGTGAACAATT
					20111000_P2D.13	196205_SP935	0	GAA	DR1_11863	193	2591	5	CAAGAGGCAGGCTCATCACAATTGTGAACAATT
					20111000_P2D.13	365363_SP1243	0	GAA	DR1_21220	193	2591	5	CAAGAGGCAGGCTCATCACAATTGTGAACAATT
					20111000_P2D.13	376821_SP945	0	GAA	DR1_21639	193	2591	5	CAAGAGGCAGGCTCATCACAATTGTGAACAATT
					20111000_P2D.13	382366_SP431	0	GAA	DR1_21810	193	2591	5	CAAGAGGCAGGCTCATCACAATTGTGAACAATT
					20111000_P2D.13	450946_SP615	0	GAA	DR1_26482	193	2591	5	CAAGAGGCAGGCTCATCACAATTGTGAACAATT
					20111000_P2D.13	588954_SP854	0	GAA	DR1_33227	193	2591	5	CAAGAGGCAGGCTCATCACAATTGTGAACAATT
					20111000_P2D.13	608773_SP293	0	GAA	DR1_33954	193	2591	5	CAAGAGGCAGGCTCATCACAATTGTGAACAATT
					20111000_P2D.13	669354_SP1188	0	GAA	DR1_36682	193	2591	5	CAAGAGGCAGGCTCATCACAATTGTGAACAATT
					20111000_P2D.13	745507_SP492	0	GAA	DR1_39891	193	2591	5	CAAGAGGCAGGCTCATCACAATTGTGAACAATT
					20111000_P2D.13	745625_SP492	0	GAA	DR1_39895	193	2591	5	CAAGAGGCAGGCTCATCACAATTGTGAACAATT
					20111000_P2D.13	81504_SP2017	0	GAA	DR1_4446	193	2591	5	CAAGAGGCAGGCTCATCACAATTGTGAACAATT
					20111000_P2D.13	458466_SP1034	1	GAA	DR1_26946	193	2591	5	CAGGCCTGTCGAGATGTCCGTCACGGCCTAGAGC
					20111000_P2D.13	178721_SP38	1	GAA	DR1_11016	193	2591	5	CCATGGGTTGCCGTCCTCCTCAGATGCGGCTCA
					20111000_P2D.13	365405_SP347	1	GAA	DR1_21220	193	2591	5	CCATGGGTTGCCGTCCTCCTCAGATGCGGCTCA
					20111000_P2D.13	376787_SP1761	1	GAA	DR1_21639	193	2591	5	CCATGGGTTGCCGTCCTCCTCAGATGCGGCTCA
					20111000_P2D.13	382254_SP342	1	GAA	DR1_21810	193	2591	5	CCATGGGTTGCCGTCCTCCTCAGATGCGGCTCA
					20111000_P2D.13	458364_SP86	1	GAA	DR1_26946	193	2591	5	CCATGGGTTGCCGTCCTCCTCAGATGCGGCTCA
					20111000_P2D.13	81560_SP331	1	GAA	DR1_4446	193	2591	5	CCATGGGTTGCCGTCCTCCTCAGATGCGGCTCA
					20111000_P2D.13	84497_SP1636	1	GAA	DR1_4514	193	2591	5	CCATGGGTTGCCGTCCTCCTCAGATGCGGCTCA
					20111000_P2D.13	759033_SP1204	1	GAA	DR1_40431	193	2591	5	CGCAGGCGCTGGGGGAGACGATGAAGGGCCGGA
					20111000_P2D.13	112047_SP520	0	GAA	DR1_5902	193	2591	5	CGCAGGCGCTGGTGGAGACGATGAAGGGCCGGA
					20111000_P2D.13	365394_SP764	0	GAA	DR1_21220	193	2591	5	CGCAGGCGCTGGTGGAGACGATGAAGGGCCGGA
					20111000_P2D.13	382196_SP1582	0	GAA	DR1_21810	193	2591	5	CGCAGGCGCTGGTGGAGACGATGAAGGGCCGGA
					20111000_P2D.13	444252_SP2364	0	GAA	DR1_26240	193	2591	5	CGCAGGCGCTGGTGGAGACGATGAAGGGCCGGA
					20111000_P2D.13	749175_SP1614	0	GAA	DR1_40016	193	2591	5	CGCAGGCGCTGGTGGAGACGATGAAGGGCCGGA
					20111000_P2D.13	81446_SP2100	0	GAA	DR1_4446	193	2591	5	CGCAGGCGCTGGTGGAGACGATGAAGGGCCGGA
					20111000_P2D.13	196157_SP891	0	GAA	DR1_11863	193	2591	5	CGGGCCTGGGGAGCGGGGCCGCGCCGGTTTGGGC
					20111000_P2D.13	365425_SP3153	0	GAA	DR1_21220	193	2591	5	CGGGCCTGGGGAGCGGGGCCGCGCCGGTTTGGGC
					20111000_P2D.13	376846_SP552	0	GAA	DR1_21639	193	2591	5	CGGGCCTGGGGAGCGGGGCCGCGCCGGTTTGGGC
					20111000_P2D.13	382244_SP2884	0	GAA	DR1_21810	193	2591	5	CGGGCCTGGGGAGCGGGGCCGCGCCGGTTTGGGC
					20111000_P2D.13	588873_SP1156	0	GAA	DR1_33227	193	2591	5	CGGGCCTGGGGAGCGGGGCCGCGCCGGTTTGGGC
					20111000_P2D.13	752927_SP462	0	GAA	DR1_40208	193	2591	5	CGGGCCTGGGGAGCGGGGCCGCGCCGGTTTGGGC
					20111000_P2D.13	81224_SP2594	0	GAA	DR1_4446	193	2591	5	CGGGCCTGGGGAGCGGGGCCGCGCCGGTTTGGGC
					20111000_P2D.13	84503_SP922	0	GAA	DR1_4514	193	2591	5	CGGGCCTGGGGAGCGGGGCCGCGCCGGTTTGGGC
					20111000_P2D.13	99471_SP1099	0	GAA	DR1_5193	193	2591	5	CTTTGGCCCGCTCTTTCTTCGCCTCGACGCCGGGC
					20111000_P2D.13	112128_SP1011	0	GAA	DR1_5902	193	2591	5	GCTATCTGGGCCTTGGCCATGGCCACGAACCCAGG
					20111000_P2D.13	180446_SP1396	0	GAA	DR1_11087	193	2591	5	GCTATCTGGGCCTTGGCCATGGCCACGAACCCAGG
					20111000_P2D.13	344133_SP551	0	GAA	DR1_20334	193	2591	5	GCTATCTGGGCCTTGGCCATGGCCACGAACCCAGG
					20111000_P2D.13	348544_SP551	0	GAA	DR1_20519	193	2591	5	GCTATCTGGGCCTTGGCCATGGCCACGAACCCAGG
					20111000_P2D.13	350106_SP551	0	GAA	DR1_20552	193	2591	5	GCTATCTGGGCCTTGGCCATGGCCACGAACCCAGG
					20111000_P2D.13	365463_SP841	0	GAA	DR1_21220	193	2591	5	GCTATCTGGGCCTTGGCCATGGCCACGAACCCAGG
					20111000_P2D.13	376843_SP1405	0	GAA	DR1_21639	193	2591	5	GCTATCTGGGCCTTGGCCATGGCCACGAACCCAGG
					20111000_P2D.13	444350_SP305	0	GAA	DR1_26240	193	2591	5	GCTATCTGGGCCTTGGCCATGGCCACGAACCCAGG
					20111000_P2D.13	640427_SP490	0	GAA	DR1_35437	193	2591	5	GCTATCTGGGCCTTGGCCATGGCCACGAACCCAGG
					20111000_P2D.13	669102_SP1763	0	GAA	DR1_36682	193	2591	5	GCTATCTGGGCCTTGGCCATGGCCACGAACCCAGG
					20111000_P2D.13	749046_SP135	0	GAA	DR1_40016	193	2591	5	GCTATCTGGGCCTTGGCCATGGCCACGAACCCAGG
					20111000_P2D.13	752962_SP117	0	GAA	DR1_40208	193	2591	5	GCTATCTGGGCCTTGGCCATGGCCACGAACCCAGG
					20111000_P2D.13	759159_SP320	0	GAA	DR1_40431	193	2591	5	GCTATCTGGGCCTTGGCCATGGCCACGAACCCAGG
					20111000_P2D.13	81398_SP236	0	GAA	DR1_4446	193	2591	5	GCTATCTGGGCCTTGGCCATGGCCACGAACCCAGG
					20111000_P2D.13	99754_SP346	0	GAA	DR1_5193	193	2591	5	GCTATCTGGGCCTTGGCCATGGCCACGAACCCAGG
					20111000_P2D.13	81478_SP2739	0	GGN	DR1_4446	193	2591	5	GTCCGGACGCGCGCGGCCTCTATCAGTGCCAAGTG
					20111000_P2D.13	458336_SP1452	1	GAA	DR1_26946	193	2591	5	TAGTCTCTAACCGCCGCATCTGCATCCCGATCA
					20111000_P2D.13	196434_SP820	0	GAA	DR1_11863	193	2591	5	TCTTTCAGGAGTTCCTGTAGGATGGCCAATTCAC
					20111000_P2D.13	365130_SP920	0	GAA	DR1_21220	193	2591	5	TCTTTCAGGAGTTCCTGTAGGATGGCCAATTCAC
					20111000_P2D.13	376921_SP252	0	GAA	DR1_21639	193	2591	5	TCTTTCAGGAGTTCCTGTAGGATGGCCAATTCAC
					20111000_P2D.13	382178_SP710	0	GAA	DR1_21810	193	2591	5	TCTTTCAGGAGTTCCTGTAGGATGGCCAATTCAC
					20111000_P2D.13	659202_SP135	0	GAA	DR1_36380	193	2591	5	TCTTTCAGGAGTTCCTGTAGGATGGCCAATTCAC
					20111000_P2D.13	81511_SP2590	0	GAA	DR1_4446	193	2591	5	TCTTTCAGGAGTTCCTGTAGGATGGCCAATTCAC
					20111000_P2D.13	84720_SP2397	0	GAA	DR1_4514	193	2591	5	TCTTTCAGGAGTTCCTGTAGGATGGCCAATTCAC
					20111000_P2D.13	178684_SP434	0	GAA	DR1_11016	193	2591	5	TTCGTGGTTCTGATCTATACCGCGCAACCGGAA
					20111000_P2D.13	344135_SP554	0	GAA	DR1_20334	193	2591	5	TTCGTGGTTCTGATCTATACCGCGCAACCGGAA
					20111000_P2D.13	348546_SP554	0	GAA	DR1_20519	193	2591	5	TTCGTGGTTCTGATCTATACCGCGCAACCGGAA
					20111000_P2D.13	350108_SP554	0	GAA	DR1_20552	193	2591	5	TTCGTGGTTCTGATCTATACCGCGCAACCGGAA
					20111000_P2D.13	365341_SP732	0	GAA	DR1_21220	193	2591	5	TTCGTGGTTCTGATCTATACCGCGCAACCGGAA
					20111000_P2D.13	376928_SP690	0	GAA	DR1_21639	193	2591	5	TTCGTGGTTCTGATCTATACCGCGCAACCGGAA
					20111000_P2D.13	381978_SP1000	0	GAA	DR1_21810	193	2591	5	TTCGTGGTTCTGATCTATACCGCGCAACCGGAA
					20111000_P2D.13	444395_SP308	0	GAA	DR1_26240	193	2591	5	TTCGTGGTTCTGATCTATACCGCGCAACCGGAA
					20111000_P2D.13	458671_SP375	0	GAA	DR1_26946	193	2591	5	TTCGTGGTTCTGATCTATACCGCGCAACCGGAA
					20111000_P2D.13	640429_SP313	0	GAA	DR1_35437	193	2591	5	TTCGTGGTTCTGATCTATACCGCGCAACCGGAA
					20111000_P2D.13	745501_SP350	0	GAA	DR1_39891	193	2591	5	TTCGTGGTTCTGATCTATACCGCGCAACCGGAA
					20111000_P2D.13	745619_SP350	0	GAA	DR1_39895	193	2591	5	TTCGTGGTTCTGATCTATACCGCGCAACCGGAA
					20111000_P2D.13	81404_SP239	0	GAA	DR1_4446	193	2591	5	TTCGTGGTTCTGATCTATACCGCGCAACCGGAA
					20111000_P2D.13	84485_SP1337	0	GAA	DR1_4514	193	2591	5	TTCGTGGTTCTGATCTATACCGCGCAACCGGAA
					20111000_P2D.13	99757_SP868	0	GAA	DR1_5193	193	2591	5	TTCGTGGTTCTGATCTATACCGCGCAACCGGAA
					20111000_P2D.13	759152_SP305	1	GGN	DR1_40431	193	2591	5	TTGAGGAATTGGCCCAGCTTGCGATCCATGGCCT
					20111000_P2D.13	112284_SP707	1	GAA	DR1_5902	193	2591	5	TTGAGGAATTGGCCCAGCTTGCGATCCATGGCCTG
					20111000_P2D.13	382042_SP186	1	GAA	DR1_21810	193	2591	5	TTGAGGAATTGGCCCAGCTTGCGATCCATGGCCTG
					20111000_P2D.13	81704_SP1278	1	GAA	DR1_4446	193	2591	5	TTGAGGAATTGGCCCAGCTTGCGATCCATGGCCTG
					20111000_P2D.13	84455_SP454	1	GAA	DR1_4514	193	2591	5	TTGAGGAATTGGCCCAGCTTGCGATCCATGGCCTG
	Bog	CRISPR	Acidobacterium-4	Genus	20120600_S2D.28	381824_SP3414	0	GAA	DR1_21810	193	3674	4	AAGTCTCTAACCGCCGCATCTGCATCCCGATCA
					20120600_S2D.28	596042_SP769	0	GAA	DR1_33503	193	3674	4	AAGTCTCTAACCGCCGCATCTGCATCCCGATCA
					20120600_S2D.28	654598_SP1349	0	GAA	DR1_36161	193	3674	4	AAGTCTCTAACCGCCGCATCTGCATCCCGATCA
					20120600_S2D.28	81537_SP3309	0	GAA	DR1_4446	193	3674	4	AAGTCTCTAACCGCCGCATCTGCATCCCGATCA
					20120600_S2D.28	99797_SP1685	0	GAA	DR1_5193	193	3674	4	AAGTCTCTAACCGCCGCATCTGCATCCCGATCA
					20120600_S2D.28	84931_SP934	0	GAA	DR1_4514	193	3674	4	AAGTCTCTAACCGCCGCATCTGCATCCCGATCAA
					20120600_S2D.28	107223_SP1065	0	-	DR1_5750	193	3674	4	ACATTGAGAGGCCAAAGAGCATAACGAAGAGCCGG
					20120600_S2D.28	112066_SP1861	0	-	DR1_5902	193	3674	4	ACATTGAGAGGCCAAAGAGCATAACGAAGAGCCGG
					20120600_S2D.28	365411_SP352	0	-	DR1_21220	193	3674	4	ACATTGAGAGGCCAAAGAGCATAACGAAGAGCCGG
					20120600_S2D.28	382037_SP2641	0	-	DR1_21810	193	3674	4	ACATTGAGAGGCCAAAGAGCATAACGAAGAGCCGG
					20120600_S2D.28	458496_SP2178	0	-	DR1_26946	193	3674	4	ACATTGAGAGGCCAAAGAGCATAACGAAGAGCCGG
					20120600_S2D.28	588942_SP1209	0	-	DR1_33227	193	3674	4	ACATTGAGAGGCCAAAGAGCATAACGAAGAGCCGG
					20120600_S2D.28	595781_SP2661	0	-	DR1_33503	193	3674	4	ACATTGAGAGGCCAAAGAGCATAACGAAGAGCCGG
					20120600_S2D.28	669371_SP1648	0	-	DR1_36682	193	3674	4	ACATTGAGAGGCCAAAGAGCATAACGAAGAGCCGG
					20120600_S2D.28	81321_SP1496	0	-	DR1_4446	193	3674	4	ACATTGAGAGGCCAAAGAGCATAACGAAGAGCCGG
					20120600_S2D.28	178900_SP1511	0	GGN	DR1_11016	193	3674	4	ACTGCTAGTTACCGGCTCTGCCCTGACTGCGCCA
					20120600_S2D.28	196431_SP817	0	GGN	DR1_11863	193	3674	4	ATGGCAGCGACGTGGCTCCTGGATGAGTTGGGCC
					20120600_S2D.28	363720_SP451	0	GGN	DR1_21188	193	3674	4	ATGGCAGCGACGTGGCTCCTGGATGAGTTGGGCC
					20120600_S2D.28	381754_SP434	0	GGN	DR1_21810	193	3674	4	ATGGCAGCGACGTGGCTCCTGGATGAGTTGGGCC
					20120600_S2D.28	450949_SP618	0	GGN	DR1_26482	193	3674	4	ATGGCAGCGACGTGGCTCCTGGATGAGTTGGGCC
					20120600_S2D.28	458453_SP587	0	GGN	DR1_26946	193	3674	4	ATGGCAGCGACGTGGCTCCTGGATGAGTTGGGCC
					20120600_S2D.28	588806_SP473	0	GGN	DR1_33227	193	3674	4	ATGGCAGCGACGTGGCTCCTGGATGAGTTGGGCC
					20120600_S2D.28	608734_SP31	0	GGN	DR1_33954	193	3674	4	ATGGCAGCGACGTGGCTCCTGGATGAGTTGGGCC
					20120600_S2D.28	654788_SP856	0	GGN	DR1_36161	193	3674	4	ATGGCAGCGACGTGGCTCCTGGATGAGTTGGGCC
					20120600_S2D.28	659201_SP731	0	GGN	DR1_36380	193	3674	4	ATGGCAGCGACGTGGCTCCTGGATGAGTTGGGCC
					20120600_S2D.28	81505_SP1157	0	GGN	DR1_4446	193	3674	4	ATGGCAGCGACGTGGCTCCTGGATGAGTTGGGCC
					20120600_S2D.28	84716_SP2394	0	GGN	DR1_4514	193	3674	4	ATGGCAGCGACGTGGCTCCTGGATGAGTTGGGCC
					20120600_S2D.28	178846_SP1679	0	GAA	DR1_11016	193	3674	4	CAAGAGGCAGGCTCATCACAATTGTGAACAATT
					20120600_S2D.28	196205_SP935	0	GAA	DR1_11863	193	3674	4	CAAGAGGCAGGCTCATCACAATTGTGAACAATT
					20120600_S2D.28	365363_SP1243	0	GAA	DR1_21220	193	3674	4	CAAGAGGCAGGCTCATCACAATTGTGAACAATT
					20120600_S2D.28	376821_SP945	0	GAA	DR1_21639	193	3674	4	CAAGAGGCAGGCTCATCACAATTGTGAACAATT
					20120600_S2D.28	382366_SP431	0	GAA	DR1_21810	193	3674	4	CAAGAGGCAGGCTCATCACAATTGTGAACAATT
					20120600_S2D.28	450946_SP615	0	GAA	DR1_26482	193	3674	4	CAAGAGGCAGGCTCATCACAATTGTGAACAATT
					20120600_S2D.28	588954_SP854	0	GAA	DR1_33227	193	3674	4	CAAGAGGCAGGCTCATCACAATTGTGAACAATT
					20120600_S2D.28	608773_SP293	0	GAA	DR1_33954	193	3674	4	CAAGAGGCAGGCTCATCACAATTGTGAACAATT
					20120600_S2D.28	669354_SP1188	0	GAA	DR1_36682	193	3674	4	CAAGAGGCAGGCTCATCACAATTGTGAACAATT
					20120600_S2D.28	745507_SP492	0	GAA	DR1_39891	193	3674	4	CAAGAGGCAGGCTCATCACAATTGTGAACAATT
					20120600_S2D.28	745625_SP492	0	GAA	DR1_39895	193	3674	4	CAAGAGGCAGGCTCATCACAATTGTGAACAATT
					20120600_S2D.28	81504_SP2017	0	GAA	DR1_4446	193	3674	4	CAAGAGGCAGGCTCATCACAATTGTGAACAATT
					20120600_S2D.28	458466_SP1034	1	GAA	DR1_26946	193	3674	4	CAGGCCTGTCGAGATGTCCGTCACGGCCTAGAGC
					20120600_S2D.28	178721_SP38	1	GAA	DR1_11016	193	3674	4	CCATGGGTTGCCGTCCTCCTCAGATGCGGCTCA
					20120600_S2D.28	365405_SP347	1	GAA	DR1_21220	193	3674	4	CCATGGGTTGCCGTCCTCCTCAGATGCGGCTCA
					20120600_S2D.28	376787_SP1761	1	GAA	DR1_21639	193	3674	4	CCATGGGTTGCCGTCCTCCTCAGATGCGGCTCA
					20120600_S2D.28	382254_SP342	1	GAA	DR1_21810	193	3674	4	CCATGGGTTGCCGTCCTCCTCAGATGCGGCTCA
					20120600_S2D.28	458364_SP86	1	GAA	DR1_26946	193	3674	4	CCATGGGTTGCCGTCCTCCTCAGATGCGGCTCA
					20120600_S2D.28	81560_SP331	1	GAA	DR1_4446	193	3674	4	CCATGGGTTGCCGTCCTCCTCAGATGCGGCTCA
					20120600_S2D.28	84497_SP1636	1	GAA	DR1_4514	193	3674	4	CCATGGGTTGCCGTCCTCCTCAGATGCGGCTCA
					20120600_S2D.28	759033_SP1204	1	GAA	DR1_40431	193	3674	4	CGCAGGCGCTGGGGGAGACGATGAAGGGCCGGA
					20120600_S2D.28	112047_SP520	0	GAA	DR1_5902	193	3674	4	CGCAGGCGCTGGTGGAGACGATGAAGGGCCGGA
					20120600_S2D.28	365394_SP764	0	GAA	DR1_21220	193	3674	4	CGCAGGCGCTGGTGGAGACGATGAAGGGCCGGA
					20120600_S2D.28	382196_SP1582	0	GAA	DR1_21810	193	3674	4	CGCAGGCGCTGGTGGAGACGATGAAGGGCCGGA
					20120600_S2D.28	444252_SP2364	0	GAA	DR1_26240	193	3674	4	CGCAGGCGCTGGTGGAGACGATGAAGGGCCGGA
					20120600_S2D.28	749175_SP1614	0	GAA	DR1_40016	193	3674	4	CGCAGGCGCTGGTGGAGACGATGAAGGGCCGGA
					20120600_S2D.28	81446_SP2100	0	GAA	DR1_4446	193	3674	4	CGCAGGCGCTGGTGGAGACGATGAAGGGCCGGA
					20120600_S2D.28	196157_SP891	0	GAA	DR1_11863	193	3674	4	CGGGCCTGGGGAGCGGGGCCGCGCCGGTTTGGGC
					20120600_S2D.28	365425_SP3153	0	GAA	DR1_21220	193	3674	4	CGGGCCTGGGGAGCGGGGCCGCGCCGGTTTGGGC
					20120600_S2D.28	376846_SP552	0	GAA	DR1_21639	193	3674	4	CGGGCCTGGGGAGCGGGGCCGCGCCGGTTTGGGC
					20120600_S2D.28	382244_SP2884	0	GAA	DR1_21810	193	3674	4	CGGGCCTGGGGAGCGGGGCCGCGCCGGTTTGGGC
					20120600_S2D.28	588873_SP1156	0	GAA	DR1_33227	193	3674	4	CGGGCCTGGGGAGCGGGGCCGCGCCGGTTTGGGC
					20120600_S2D.28	752927_SP462	0	GAA	DR1_40208	193	3674	4	CGGGCCTGGGGAGCGGGGCCGCGCCGGTTTGGGC
					20120600_S2D.28	81224_SP2594	0	GAA	DR1_4446	193	3674	4	CGGGCCTGGGGAGCGGGGCCGCGCCGGTTTGGGC
					20120600_S2D.28	84503_SP922	0	GAA	DR1_4514	193	3674	4	CGGGCCTGGGGAGCGGGGCCGCGCCGGTTTGGGC
					20120600_S2D.28	99471_SP1099	0	GAA	DR1_5193	193	3674	4	CTTTGGCCCGCTCTTTCTTCGCCTCGACGCCGGGC
					20120600_S2D.28	112128_SP1011	0	GAA	DR1_5902	193	3674	4	GCTATCTGGGCCTTGGCCATGGCCACGAACCCAGG
					20120600_S2D.28	180446_SP1396	0	GAA	DR1_11087	193	3674	4	GCTATCTGGGCCTTGGCCATGGCCACGAACCCAGG
					20120600_S2D.28	344133_SP551	0	GAA	DR1_20334	193	3674	4	GCTATCTGGGCCTTGGCCATGGCCACGAACCCAGG
					20120600_S2D.28	348544_SP551	0	GAA	DR1_20519	193	3674	4	GCTATCTGGGCCTTGGCCATGGCCACGAACCCAGG
					20120600_S2D.28	350106_SP551	0	GAA	DR1_20552	193	3674	4	GCTATCTGGGCCTTGGCCATGGCCACGAACCCAGG
					20120600_S2D.28	365463_SP841	0	GAA	DR1_21220	193	3674	4	GCTATCTGGGCCTTGGCCATGGCCACGAACCCAGG
					20120600_S2D.28	376843_SP1405	0	GAA	DR1_21639	193	3674	4	GCTATCTGGGCCTTGGCCATGGCCACGAACCCAGG
					20120600_S2D.28	444350_SP305	0	GAA	DR1_26240	193	3674	4	GCTATCTGGGCCTTGGCCATGGCCACGAACCCAGG
					20120600_S2D.28	640427_SP490	0	GAA	DR1_35437	193	3674	4	GCTATCTGGGCCTTGGCCATGGCCACGAACCCAGG
					20120600_S2D.28	669102_SP1763	0	GAA	DR1_36682	193	3674	4	GCTATCTGGGCCTTGGCCATGGCCACGAACCCAGG
					20120600_S2D.28	749046_SP135	0	GAA	DR1_40016	193	3674	4	GCTATCTGGGCCTTGGCCATGGCCACGAACCCAGG
					20120600_S2D.28	752962_SP117	0	GAA	DR1_40208	193	3674	4	GCTATCTGGGCCTTGGCCATGGCCACGAACCCAGG
					20120600_S2D.28	759159_SP320	0	GAA	DR1_40431	193	3674	4	GCTATCTGGGCCTTGGCCATGGCCACGAACCCAGG
					20120600_S2D.28	81398_SP236	0	GAA	DR1_4446	193	3674	4	GCTATCTGGGCCTTGGCCATGGCCACGAACCCAGG
					20120600_S2D.28	99754_SP346	0	GAA	DR1_5193	193	3674	4	GCTATCTGGGCCTTGGCCATGGCCACGAACCCAGG
					20120600_S2D.28	81478_SP2739	0	GGN	DR1_4446	193	3674	4	GTCCGGACGCGCGCGGCCTCTATCAGTGCCAAGTG
					20120600_S2D.28	458336_SP1452	1	GAA	DR1_26946	193	3674	4	TAGTCTCTAACCGCCGCATCTGCATCCCGATCA
					20120600_S2D.28	196434_SP820	0	GAA	DR1_11863	193	3674	4	TCTTTCAGGAGTTCCTGTAGGATGGCCAATTCAC
					20120600_S2D.28	365130_SP920	0	GAA	DR1_21220	193	3674	4	TCTTTCAGGAGTTCCTGTAGGATGGCCAATTCAC
					20120600_S2D.28	376921_SP252	0	GAA	DR1_21639	193	3674	4	TCTTTCAGGAGTTCCTGTAGGATGGCCAATTCAC
					20120600_S2D.28	382178_SP710	0	GAA	DR1_21810	193	3674	4	TCTTTCAGGAGTTCCTGTAGGATGGCCAATTCAC
					20120600_S2D.28	659202_SP135	0	GAA	DR1_36380	193	3674	4	TCTTTCAGGAGTTCCTGTAGGATGGCCAATTCAC
					20120600_S2D.28	81511_SP2590	0	GAA	DR1_4446	193	3674	4	TCTTTCAGGAGTTCCTGTAGGATGGCCAATTCAC
					20120600_S2D.28	84720_SP2397	0	GAA	DR1_4514	193	3674	4	TCTTTCAGGAGTTCCTGTAGGATGGCCAATTCAC
					20120600_S2D.28	178684_SP434	0	GAA	DR1_11016	193	3674	4	TTCGTGGTTCTGATCTATACCGCGCAACCGGAA
					20120600_S2D.28	344135_SP554	0	GAA	DR1_20334	193	3674	4	TTCGTGGTTCTGATCTATACCGCGCAACCGGAA
					20120600_S2D.28	348546_SP554	0	GAA	DR1_20519	193	3674	4	TTCGTGGTTCTGATCTATACCGCGCAACCGGAA
					20120600_S2D.28	350108_SP554	0	GAA	DR1_20552	193	3674	4	TTCGTGGTTCTGATCTATACCGCGCAACCGGAA
					20120600_S2D.28	365341_SP732	0	GAA	DR1_21220	193	3674	4	TTCGTGGTTCTGATCTATACCGCGCAACCGGAA
					20120600_S2D.28	376928_SP690	0	GAA	DR1_21639	193	3674	4	TTCGTGGTTCTGATCTATACCGCGCAACCGGAA
					20120600_S2D.28	381978_SP1000	0	GAA	DR1_21810	193	3674	4	TTCGTGGTTCTGATCTATACCGCGCAACCGGAA
					20120600_S2D.28	444395_SP308	0	GAA	DR1_26240	193	3674	4	TTCGTGGTTCTGATCTATACCGCGCAACCGGAA
					20120600_S2D.28	458671_SP375	0	GAA	DR1_26946	193	3674	4	TTCGTGGTTCTGATCTATACCGCGCAACCGGAA
					20120600_S2D.28	640429_SP313	0	GAA	DR1_35437	193	3674	4	TTCGTGGTTCTGATCTATACCGCGCAACCGGAA
					20120600_S2D.28	745501_SP350	0	GAA	DR1_39891	193	3674	4	TTCGTGGTTCTGATCTATACCGCGCAACCGGAA
					20120600_S2D.28	745619_SP350	0	GAA	DR1_39895	193	3674	4	TTCGTGGTTCTGATCTATACCGCGCAACCGGAA
					20120600_S2D.28	81404_SP239	0	GAA	DR1_4446	193	3674	4	TTCGTGGTTCTGATCTATACCGCGCAACCGGAA
					20120600_S2D.28	84485_SP1337	0	GAA	DR1_4514	193	3674	4	TTCGTGGTTCTGATCTATACCGCGCAACCGGAA
					20120600_S2D.28	99757_SP868	0	GAA	DR1_5193	193	3674	4	TTCGTGGTTCTGATCTATACCGCGCAACCGGAA
					20120600_S2D.28	759152_SP305	1	GGN	DR1_40431	193	3674	4	TTGAGGAATTGGCCCAGCTTGCGATCCATGGCCT
					20120600_S2D.28	112284_SP707	1	GAA	DR1_5902	193	3674	4	TTGAGGAATTGGCCCAGCTTGCGATCCATGGCCTG
					20120600_S2D.28	382042_SP186	1	GAA	DR1_21810	193	3674	4	TTGAGGAATTGGCCCAGCTTGCGATCCATGGCCTG
					20120600_S2D.28	81704_SP1278	1	GAA	DR1_4446	193	3674	4	TTGAGGAATTGGCCCAGCTTGCGATCCATGGCCTG
					20120600_S2D.28	84455_SP454	1	GAA	DR1_4514	193	3674	4	TTGAGGAATTGGCCCAGCTTGCGATCCATGGCCTG
127	Bog	CRISPR	P. parvula-5	Species	20111000_P3D.38	745327_SP94	0	GAA	DR1_39886	48	2724	3	AGGTGGGGAGGAAGTAGATAAGTATGAATG
141	Bog	Blast	Ca. Solibacter usitatus-1	Species	20110700_S2M.30	n/a	n/a	n/a	n/a	n/a	n/a	n/a	n/a
177	Bog	CRISPR	P. parvula-7	Species	20120700_S2X.40	176508_SP54	0	GGN	DR1_10954	1606	5325	4	ATGTCCATGCGCCCAAAAGGATTCTCGCGCATGTA
					20120700_S2X.40	176508_SP54	0	GGN	DR1_10954	1606	5326	11	ATGTCCATGCGCCCAAAAGGATTCTCGCGCATGTA
					20120700_S2X.40	176508_SP54	0	GGN	DR1_10954	1606	5329	14	ATGTCCATGCGCCCAAAAGGATTCTCGCGCATGTA
					20120700_S2X.40	471662_SP40	0	GGN	DR1_27779	1606	5325	4	ATTGCAAAGGCTCTCGACGCCCGGCGTGAGAAATC
					20120700_S2X.40	471662_SP40	0	GGN	DR1_27779	1606	5326	11	ATTGCAAAGGCTCTCGACGCCCGGCGTGAGAAATC
					20120700_S2X.40	471662_SP40	0	GGN	DR1_27779	1606	5329	14	ATTGCAAAGGCTCTCGACGCCCGGCGTGAGAAATC
					20120700_S2X.40	631169_SP248	0	GGN	DR1_34939	1606	5325	4	ATTGCAAAGGCTCTCGACGCCCGGCGTGAGAAATC
					20120700_S2X.40	631169_SP248	0	GGN	DR1_34939	1606	5326	11	ATTGCAAAGGCTCTCGACGCCCGGCGTGAGAAATC
					20120700_S2X.40	631169_SP248	0	GGN	DR1_34939	1606	5329	14	ATTGCAAAGGCTCTCGACGCCCGGCGTGAGAAATC
					20120700_S2X.40	49859_SP43	0	GGN	DR1_2320	1606	5325	4	GACTATTTCAACGCGGCCATTCCTGAGCCGACGA
					20120700_S2X.40	49859_SP43	0	GGN	DR1_2320	1606	5326	11	GACTATTTCAACGCGGCCATTCCTGAGCCGACGA
					20120700_S2X.40	49859_SP43	0	GGN	DR1_2320	1606	5329	14	GACTATTTCAACGCGGCCATTCCTGAGCCGACGA
					20120700_S2X.40	631175_SP321	0	GGN	DR1_34939	1606	5325	4	GTTAAAATCAGCGAGCAGGCACACGAGCGAAATGT
					20120700_S2X.40	631175_SP321	0	GGN	DR1_34939	1606	5326	11	GTTAAAATCAGCGAGCAGGCACACGAGCGAAATGT
					20120700_S2X.40	631175_SP321	0	GGN	DR1_34939	1606	5329	14	GTTAAAATCAGCGAGCAGGCACACGAGCGAAATGT
					20120700_S2X.40	471663_SP51	0	GGN	DR1_27779	1606	5325	4	TACATCGCTGACGGCTCCCGAGTGCCCGCGCATT
					20120700_S2X.40	471663_SP51	0	GGN	DR1_27779	1606	5326	11	TACATCGCTGACGGCTCCCGAGTGCCCGCGCATT
					20120700_S2X.40	471663_SP51	0	GGN	DR1_27779	1606	5329	14	TACATCGCTGACGGCTCCCGAGTGCCCGCGCATT
					20120700_S2X.40	631135_SP33	0	GGN	DR1_34939	1606	5325	4	TTATCACACCATACCATCCAGAACCAGGCATATCC
					20120700_S2X.40	631135_SP33	0	GGN	DR1_34939	1606	5326	11	TTATCACACCATACCATCCAGAACCAGGCATATCC
					20120700_S2X.40	631135_SP33	0	GGN	DR1_34939	1606	5329	14	TTATCACACCATACCATCCAGAACCAGGCATATCC
	Bog	CRISPR	P. parvula-8	Species	20120700_S3D.53	176508_SP54	0	GGN	DR1_10954	1606	5601	8	ATGTCCATGCGCCCAAAAGGATTCTCGCGCATGTA
					20120700_S3D.53	176508_SP54	0	GGN	DR1_10954	1606	5599	4	ATGTCCATGCGCCCAAAAGGATTCTCGCGCATGTA
					20120700_S3D.53	471662_SP40	0	GGN	DR1_27779	1606	5601	8	ATTGCAAAGGCTCTCGACGCCCGGCGTGAGAAATC
					20120700_S3D.53	471662_SP40	0	GGN	DR1_27779	1606	5599	4	ATTGCAAAGGCTCTCGACGCCCGGCGTGAGAAATC
					20120700_S3D.53	631169_SP248	0	GGN	DR1_34939	1606	5601	8	ATTGCAAAGGCTCTCGACGCCCGGCGTGAGAAATC
					20120700_S3D.53	631169_SP248	0	GGN	DR1_34939	1606	5599	4	ATTGCAAAGGCTCTCGACGCCCGGCGTGAGAAATC
					20120700_S3D.53	49859_SP43	0	GGN	DR1_2320	1606	5601	8	GACTATTTCAACGCGGCCATTCCTGAGCCGACGA
					20120700_S3D.53	49859_SP43	0	GGN	DR1_2320	1606	5599	4	GACTATTTCAACGCGGCCATTCCTGAGCCGACGA
					20120700_S3D.53	631175_SP321	0	GGN	DR1_34939	1606	5601	8	GTTAAAATCAGCGAGCAGGCACACGAGCGAAATGT
					20120700_S3D.53	631175_SP321	0	GGN	DR1_34939	1606	5599	4	GTTAAAATCAGCGAGCAGGCACACGAGCGAAATGT
					20120700_S3D.53	471663_SP51	0	GGN	DR1_27779	1606	5601	8	TACATCGCTGACGGCTCCCGAGTGCCCGCGCATT
					20120700_S3D.53	471663_SP51	0	GGN	DR1_27779	1606	5599	4	TACATCGCTGACGGCTCCCGAGTGCCCGCGCATT
					20120700_S3D.53	631135_SP33	0	GGN	DR1_34939	1606	5601	8	TTATCACACCATACCATCCAGAACCAGGCATATCC
					20120700_S3D.53	631135_SP33	0	GGN	DR1_34939	1606	5599	4	TTATCACACCATACCATCCAGAACCAGGCATATCC
178	Bog	CRISPR	Acidobacterium-1	Genus	20110700_S1D.5	188305_SP96	0	GAA	DR1_11557	758	847	40	GTGTAGTACAAGGCTTGCGAACCGTAGCAGAGCAA
	Bog	CRISPR	Acidobacterium-5	Genus	20120700_S3X.7	188305_SP96	0	GAA	DR1_11557	758	5935	47	GTGTAGTACAAGGCTTGCGAACCGTAGCAGAGCAA
	Bog	CRISPR	Acidobacterium-7	Genus	20120800_S3X.17	188305_SP96	0	GAA	DR1_11557	758	6749	47	GTGTAGTACAAGGCTTGCGAACCGTAGCAGAGCAA
204	Bog	Blast	Ca. Solibacter usitatus-2	Species	20120700_S1D.72	n/a	n/a	n/a	n/a	n/a	n/a	n/a	n/a
215	Bog	CRISPR	Acidobacterium-3	Genus	20111000_P2D.13	363729_SP492	1	-	DR1_21188	193	2591	5	AATCCAACTGCGCTTGATGACCGTGCCCTCTGTG
					20111000_P2D.13	458268_SP10	1	CNT	DR1_26946	193	2591	5	ACTATGACGCCGGCCATGCGGGATGCGTTTGAGG
					20111000_P2D.13	178744_SP1350	1	GAA	DR1_11016	193	2591	5	ACTATGACGCCGGCCATGCGGGATGCGTTTGAGGC
					20111000_P2D.13	365390_SP1456	1	GAA	DR1_21220	193	2591	5	ACTATGACGCCGGCCATGCGGGATGCGTTTGAGGC
					20111000_P2D.13	376790_SP45	1	GAA	DR1_21639	193	2591	5	ACTATGACGCCGGCCATGCGGGATGCGTTTGAGGC
					20111000_P2D.13	381976_SP139	1	GAA	DR1_21810	193	2591	5	ACTATGACGCCGGCCATGCGGGATGCGTTTGAGGC
					20111000_P2D.13	451086_SP1269	1	GAA	DR1_26482	193	2591	5	ACTATGACGCCGGCCATGCGGGATGCGTTTGAGGC
					20111000_P2D.13	759085_SP588	1	GAA	DR1_40431	193	2591	5	ACTATGACGCCGGCCATGCGGGATGCGTTTGAGGC
					20111000_P2D.13	81288_SP2759	1	GAA	DR1_4446	193	2591	5	ACTATGACGCCGGCCATGCGGGATGCGTTTGAGGC
					20111000_P2D.13	84798_SP1166	1	GAA	DR1_4514	193	2591	5	ACTATGACGCCGGCCATGCGGGATGCGTTTGAGGC
					20111000_P2D.13	97620_SP795	1	GAA	DR1_5117	193	2591	5	ACTATGACGCCGGCCATGCGGGATGCGTTTGAGGC
					20111000_P2D.13	99673_SP259	1	GAA	DR1_5193	193	2591	5	ACTATGACGCCGGCCATGCGGGATGCGTTTGAGGC
					20111000_P2D.13	603368_SP1782	1	-	DR1_33736	193	2591	5	CTCTGACTCAGAGCGCGTCCGCTCGATTACCTCT
					20111000_P2D.13	112193_SP632	1	CNT	DR1_5902	193	2591	5	GCCGTTACCGCGAGAGGAAACGCAAAGGTAACGAA
					20111000_P2D.13	749229_SP823	1	GAA	DR1_40016	193	2591	5	GGTGTTGAATATGTGCTTTTTATCCCCCCTACAGC
					20111000_P2D.13	112185_SP1055	0	GGN	DR1_5902	193	2591	5	GTTCACACGCCAGTGAGCGCGGACGATCCCAAAC
					20111000_P2D.13	376960_SP1614	0	GGN	DR1_21639	193	2591	5	GTTCACACGCCAGTGAGCGCGGACGATCCCAAAC
					20111000_P2D.13	596097_SP1682	0	GGN	DR1_33503	193	2591	5	GTTCACACGCCAGTGAGCGCGGACGATCCCAAAC
					20111000_P2D.13	81366_SP2799	1	GGN	DR1_4446	193	2591	5	GTTCACACGCCAGTGAGCGCGGACGATCCCATAC
					20111000_P2D.13	112165_SP1899	0	GAA	DR1_5902	193	2591	5	TTGATTCTGTCCTGCCTATCGCTCACATAATAC
	Bog	CRISPR	Acidobacterium-4	Genus	20120600_S2D.28	363729_SP492	1	-	DR1_21188	193	3674	4	AATCCAACTGCGCTTGATGACCGTGCCCTCTGTG
					20120600_S2D.28	458268_SP10	1	CNT	DR1_26946	193	3674	4	ACTATGACGCCGGCCATGCGGGATGCGTTTGAGG
					20120600_S2D.28	178744_SP1350	1	GAA	DR1_11016	193	3674	4	ACTATGACGCCGGCCATGCGGGATGCGTTTGAGGC
					20120600_S2D.28	365390_SP1456	1	GAA	DR1_21220	193	3674	4	ACTATGACGCCGGCCATGCGGGATGCGTTTGAGGC
					20120600_S2D.28	376790_SP45	1	GAA	DR1_21639	193	3674	4	ACTATGACGCCGGCCATGCGGGATGCGTTTGAGGC
					20120600_S2D.28	381976_SP139	1	GAA	DR1_21810	193	3674	4	ACTATGACGCCGGCCATGCGGGATGCGTTTGAGGC
					20120600_S2D.28	451086_SP1269	1	GAA	DR1_26482	193	3674	4	ACTATGACGCCGGCCATGCGGGATGCGTTTGAGGC
					20120600_S2D.28	759085_SP588	1	GAA	DR1_40431	193	3674	4	ACTATGACGCCGGCCATGCGGGATGCGTTTGAGGC
					20120600_S2D.28	81288_SP2759	1	GAA	DR1_4446	193	3674	4	ACTATGACGCCGGCCATGCGGGATGCGTTTGAGGC
					20120600_S2D.28	84798_SP1166	1	GAA	DR1_4514	193	3674	4	ACTATGACGCCGGCCATGCGGGATGCGTTTGAGGC
					20120600_S2D.28	97620_SP795	1	GAA	DR1_5117	193	3674	4	ACTATGACGCCGGCCATGCGGGATGCGTTTGAGGC
					20120600_S2D.28	99673_SP259	1	GAA	DR1_5193	193	3674	4	ACTATGACGCCGGCCATGCGGGATGCGTTTGAGGC
					20120600_S2D.28	603368_SP1782	1	-	DR1_33736	193	3674	4	CTCTGACTCAGAGCGCGTCCGCTCGATTACCTCT
					20120600_S2D.28	112193_SP632	1	CNT	DR1_5902	193	3674	4	GCCGTTACCGCGAGAGGAAACGCAAAGGTAACGAA
					20120600_S2D.28	749229_SP823	1	GAA	DR1_40016	193	3674	4	GGTGTTGAATATGTGCTTTTTATCCCCCCTACAGC
					20120600_S2D.28	112185_SP1055	0	GGN	DR1_5902	193	3674	4	GTTCACACGCCAGTGAGCGCGGACGATCCCAAAC
					20120600_S2D.28	376960_SP1614	0	GGN	DR1_21639	193	3674	4	GTTCACACGCCAGTGAGCGCGGACGATCCCAAAC
					20120600_S2D.28	596097_SP1682	0	GGN	DR1_33503	193	3674	4	GTTCACACGCCAGTGAGCGCGGACGATCCCAAAC
					20120600_S2D.28	81366_SP2799	1	GGN	DR1_4446	193	3674	4	GTTCACACGCCAGTGAGCGCGGACGATCCCATAC
					20120600_S2D.28	112165_SP1899	0	GAA	DR1_5902	193	3674	4	TTGATTCTGTCCTGCCTATCGCTCACATAATAC
228	Bog/Fen	CRISPR	Acidobacterium-6	Genus	20120800_S2D.10	680083_SP649	0	-	DR1_36943	215	6457	12	ATGGCTCCGGCCAGGGCGCTCGGCAGCACCAGG
					20120800_S2D.10	680023_SP1022	1	GGN	DR1_36943	215	6457	12	CGCAGGCAGTACAGCACACTTGCTGCATGTCGT
268	Bog	CRISPR	Acidobacterium-2	Genus	20110700_S3M.27	361226_SP2403	0	-	DR1_21099	3282	1212	16	TGCACCTGCGAGGGGTCCTTGCGGCGCACC
