# Supplementary material for: Soil Viruses Are Underexplored Players in Ecosystem Carbon Processing
Source: mSystems. 2018 Oct 2;3(5):e00076-18. doi: 10.1128/mSystems.00076-18 (PMC6172770; doi:10.1128/mSystems.00076-18)
Supplement: TABLE S4 [file sys005182265st4.xlsx]

## Sheet: Sheet1
TM-Align	Gene 1	Reference gene	Gene 2	TM score
Aspartate Racmase
	532-gene_8		2837-gene_1	1
	2837-gene_1		532-gene_8	1
	vOTU_234_gene_8		2837-gene_1	1
	vOTU_234_gene_8		532-gene_8	1
	532-gene_8	A0A0B8QA88.1		0.60196
	2837-gene_1	A0A0B8QA88.1		0.42106
	vOTU_234_gene_8	A0A0B8QA88.1		0.39925
	157_gene_5	D3HMX4.1		0.89692
Pectate Lyase
	vOTU_28_gene_49	D6CWL6.1		0.17576
	vOTU_28_gene_49	R5U2A3.1		0.17809
	vOTU_28_gene_49	D6CWL5.1		0.12312
	vOTU_28_gene_49	R5U955.1		0.10699
Chitin-binding
	vOTU_60_gene_15	A0A0N7GXR2.1		0.21821
	vOTU_60_gene_15	A0A0N9W1S2		0.21356
Carb-binding
	vOTU_60_gene_16		342_gene 4	0.30326
	342_gene 4		vOTU_60_gene_16	0.17534
	vOTU_60_gene_16	R6C4I7.1		0.20656
	vOTU_60_gene_16	R7KTP0.1		0.29473
	vOTU_60_gene_16	R6DAJ3.1		0.20656
	vOTU_60_gene_16	R5GJ09.1		0.24148
	vOTU_60_gene_16	D4JSF7.1		0.24878
	342_gene 4	R6C4I7.1		0.24164
	342_gene 4	R7KTP0.1		0.3705
	342_gene 4	R6DAJ3.1		0.24164
	342_gene 4	R5GJ09.1		0.33991
	342_gene 4	D4JSF7.1		0.33053
spoVS
	193_gene_12	M1E783.1		0.40616
	4_gene_178	A0A0M8K6X5.1		0.30387
whiB
	vOTU_178_gene_21	A0A021VT69		0.42702
	vOTU_178_gene_21	A0A021VSG0		0.3629
